# Supplementary material for: Rust expression browser: an open source database for simultaneous analysis of host and pathogen gene expression profiles with expVIP
Source: BMC Genomics. 2021 Mar 9;22:166. doi: 10.1186/s12864-021-07488-3 (PMC7941908; doi:10.1186/s12864-021-07488-3)
Supplement: Supplementary file 1 — Additional file 1: Supplementary Table S1. Metadata for the Pst samples used in this study. [file 12864_2021_7488_MOESM1_ESM.xlsx]

## Sheet: Sheet1
Supplementary Table S1: Metadata for the Pst samples used in this study.
Study	Sample IDs	Date Isolated1	Host Species	Host Variety	Location	Country	Collector	Accession Code	Sample Type
Boshoff et al., 2020	18.0166	2018/05/24	Triticum aestivum	SST-806	Hopetown	South Africa	Willem Boshoff	ERS3526855	Field
Boshoff et al., 2020	18.0167	2018/05/25	Triticum aestivum	JIC871	Bloemfontein	South Africa	Willem Boshoff	ERS3526856	Field
Boshoff et al., 2020	18.0169	2018/11/04	Triticum aestivum	Unknown	Lesotho	Lesotho	Willem Boshoff	ERS3526857	Field
Boshoff et al., 2020	18.0171	2018/11/04	Triticum aestivum	Palmiet	Western Cape	South Africa	Willem Boshoff	ERS3526858	Field
Boshoff et al., 2020	18.0172	2018/11/04	Secale cereale	Wild Rye	Sutherland	South Africa	Willem Boshoff	ERS3526859	Field
Boshoff et al., 2020	18.0173	2018/11/04	Triticum aestivum	Unknown	Free State	South Africa	Willem Boshoff	ERS3526860	Field
Boshoff et al., 2020	18.0175	2018/11/04	Triticum aestivum	Hugenoot	Free State	South Africa	Willem Boshoff	ERS3526861	Field
Boshoff et al., 2020	18.0177	2018/11/04	Triticum aestivum	Unknown	Northern Cape	South Africa	Willem Boshoff	ERS3526862	Field
Boshoff et al., 2020	18.0178	2018/11/04	Triticum aestivum	Nduna	Zimbabwae	Zimbabwae	Willem Boshoff	ERS3526863	Field
Boshoff et al., 2020	18.0183	2018/11/04	Triticum aestivum	Nduna	Zimbabwae	Zimbabwae	Willem Boshoff	ERS3526864	Field
Boshoff et al., 2020	18.0184	2018/11/04	Triticum aestivum	Nduna	Zimbabwae	Zimbabwae	Willem Boshoff	ERS3526865	Field
Bueno-Sancho et al., 2017	012/12	2012/11	Triticum aestivum	Sy Epson	Lincoln	New Zealand	Richard Oliver	ERS1327107	Lab
Bueno-Sancho et al., 2017	06/01NZ	2006	Triticum aestivum	Unknown	Unknown	New Zealand	Richard Oliver	ERS1327110	Lab
Bueno-Sancho et al., 2017	11/03	2011/11	Triticum aestivum	Morph	Darfield	New Zealand	Richard Oliver	ERS1327108	Lab
Bueno-Sancho et al., 2017	12/08NZ	2012	Triticum aestivum	Unknown	Unknown	New Zealand	Richard Oliver	ERS1327109	Lab
Bueno-Sancho et al., 2017	14.0001	2014/05/21	Triticum aestivum	Unknown	Osijek	Croatia	Novosevovie	ERS1327119	Field
Bueno-Sancho et al., 2017	14.0002	2014/06/12	Triticum aestivum	Tilman	Rokytnice	Czechia	Vaclav Sklenar	ERS1327120	Field
Bueno-Sancho et al., 2017	14.0004	2014/06/16	Triticum aestivum	Glasgow	Marchélepot	France	J-C Talbourdet	ERS1327121	Field
Bueno-Sancho et al., 2017	14.0005	2014/06/16	Triticum aestivum	Trapez	Marchélepot	France	J-C Talbourdet	ERS1327122	Field
Bueno-Sancho et al., 2017	14.0006	2014/06/16	Triticum aestivum	Bergamo	Marchélepot	France	J-C Talbourdet	ERS1327123	Field
Bueno-Sancho et al., 2017	14.0007	2014/06/10	Triticum aestivum	Trapez	Vauroisy	France	Briard	ERS1327124	Field
Bueno-Sancho et al., 2017	14.0008	2014/05/19	Triticum aestivum	Sax	Groß Enzersdorf	Austria	Susanne Kirchmaier	ERS1327125	Field
Bueno-Sancho et al., 2017	14.0009	2014/05/22	Triticum aestivum	Sax	Gießhübl	Austria	Susanne Kirchmaier	ERS1327126	Field
Bueno-Sancho et al., 2017	14.0010	2014/05/22	Triticum aestivum	Unknown	Choryn	Poland	Zofia Banaszak	ERS1327127	Field
Bueno-Sancho et al., 2017	14.0011	2014/05/13	Triticum aestivum	Unknown	Unknown	Croatia	Alison Bentley	ERS1327128	Field
Bueno-Sancho et al., 2017	14.0014	2014/06/04	Triticum aestivum	Altigo	Gourhel	France	Grellier	ERS1327129	Field
Bueno-Sancho et al., 2017	14.0015	2014/06/04	Triticum aestivum	Expert	Guégon	France	Grellier	ERS1327130	Field
Bueno-Sancho et al., 2017	14.0016	2014/06/04	Triticum aestivum	Alixan	Loyat	France	Grellier	ERS1327131	Field
Bueno-Sancho et al., 2017	14.0017	2014/02/21	Triticum aestivum	Victo	Sutton Scotney	UK	Amelia Hubbard	ERS1327132	Field
Bueno-Sancho et al., 2017	14.0018	2014/02/21	Triticum aestivum	Oakley	Sutton Scotney	UK	Amelia Hubbard	ERS1327133	Field
Bueno-Sancho et al., 2017	14.0019	2014/03/07	Triticum aestivum	Panorama	UK	UK	Amelia Hubbard	ERS1327134	Field
Bueno-Sancho et al., 2017	14.0020	2014/03/07	Triticum aestivum	KWS Target	UK	UK	Amelia Hubbard	ERS1327135	Field
Bueno-Sancho et al., 2017	14.0021	2014/03/18	Triticum aestivum	Unknown	UK	UK	Amelia Hubbard	ERS1327136	Field
Bueno-Sancho et al., 2017	14.0023	2014	Triticum aestivum	Cocoon	UK	UK	Amelia Hubbard	ERS1327137	Field
Bueno-Sancho et al., 2017	14.0024	2014/06/05	Triticum aestivum	Kobra	Gurcz	Poland	Marcin Lanski	ERS1327138	Field
Bueno-Sancho et al., 2017	14.0025	2014/06/05	Triticum aestivum	Arkadia	Gurcz	Poland	Marcin Lanski	ERS1327139	Field
Bueno-Sancho et al., 2017	14.0026	2014/06/06	Triticum aestivum	Legenda	Jarosławiec	Poland	Szymon Łączny	ERS1327140	Field
Bueno-Sancho et al., 2017	14.0027	2014/06/06	Triticum aestivum	Princeps	Jarosławiec	Poland	Szymon Łączny	ERS1327141	Field
Bueno-Sancho et al., 2017	14.0029	2014/05/16	Triticum aestivum	Unknown	Kulumsa	Ethiopia	David Hodson	ERS1327111	Field
Bueno-Sancho et al., 2017	14.0030	2014/05/16	Triticum aestivum	Unknown	Kulumsa	Ethiopia	David Hodson	ERS1327112	Field
Bueno-Sancho et al., 2017	14.0035	2014/06/10	Triticum aestivum	Akteur	Moselsürsch	Germany	Jochen Prochnow	ERS1327142	Field
Bueno-Sancho et al., 2017	14.0036	2014/06/13	Triticum aestivum	JB Asano	Etzdorf	Germany	Jochen Prochnow	ERS1327143	Field
Bueno-Sancho et al., 2017	14.0037	2014/06/13	Triticum aestivum	Kometus	Etzdorf	Germany	Jochen Prochnow	ERS1327144	Field
Bueno-Sancho et al., 2017	14.0039	2014/06/16	Triticum aestivum	Opal	Hingste	Germany	Jochen Prochnow	ERS1327145	Field
Bueno-Sancho et al., 2017	14.0040	2014/06/16	Triticum aestivum	Akteur	Hingste	Germany	Jochen Prochnow	ERS1327146	Field
Bueno-Sancho et al., 2017	14.0041	2014/06/16	Triticum aestivum	Contur	Hingste	Germany	Jochen Prochnow	ERS1327147	Field
Bueno-Sancho et al., 2017	14.0042	2014/06/17	Triticum aestivum	KWS Loft	Dunau	Germany	Jochen Prochnow	ERS1327148	Field
Bueno-Sancho et al., 2017	14.0043	2014/06/23	Triticum aestivum	JB Asano	Grucking	Germany	Jochen Prochnow	ERS1327149	Field
Bueno-Sancho et al., 2017	14.0044	2014/06/23	Triticum aestivum	Akteur	Kirchmatting	Germany	Jochen Prochnow	ERS1327150	Field
Bueno-Sancho et al., 2017	14.0046	2014/06/25	Triticum aestivum	Hysun	La Corbillière	France	Hamon	ERS1327151	Field
Bueno-Sancho et al., 2017	14.0047	2014/06/25	Triticum aestivum	Karur	La Corbillière	France	Hamon	ERS1327152	Field
Bueno-Sancho et al., 2017	14.0059	2014/06/19	Perenial Grass	Unknown	Olomouc	Czechia	Ruth Bryant	ERS1327153	Field
Bueno-Sancho et al., 2017	14.0060	2014/06/19	Triticum aestivum	Unknown	Olomouc	Czechia	Ruth Bryant	ERS1327154	Field
Bueno-Sancho et al., 2017	14.0061	2014/06/19	Triticum aestivum	Unknown	Olomouc	Czechia	Ruth Bryant	ERS1327155	Field
Bueno-Sancho et al., 2017	14.0062	2014/06/23	Triticale	Unknown	Druelle	France	Ruth Bryant	ERS1327156	Field
Bueno-Sancho et al., 2017	14.0069	2014/06/11	Triticum aestivum	Enola	Novi Han	Bulgaria	Todor Manslov	ERS1327157	Field
Bueno-Sancho et al., 2017	14.0072	2014/07/03	Triticum aestivum	Trigo CAMARGO	Garínoain	Spain	Pedro Liberol	ERS1327158	Field
Bueno-Sancho et al., 2017	14.0076	2014/05/21	Triticum aestivum	Massari	Ozzano	Italy	A. Resweber	ERS1327159	Field
Bueno-Sancho et al., 2017	14.0077	2014/05/21	Triticum aestivum	Irenerio	Conselice	Italy	A. Resweber	ERS1327160	Field
Bueno-Sancho et al., 2017	14.0078	2014/06/04	Triticum aestivum	Victo	Ruchheim	Germany	A. Resweber	ERS1327161	Field
Bueno-Sancho et al., 2017	14.0079	2014/06/17	Triticum aestivum	Unknown	Böhl Bauch 10	Germany	A. Resweber	ERS1327162	Field
Bueno-Sancho et al., 2017	14.0080	2014/06/17	Triticum aestivum	Victo	Ruchheim	Germany	A. Resweber	ERS3173007	Field
Bueno-Sancho et al., 2017	14.0081	2014/05/13	Triticum aestivum	JB Asano	Gommershoven	Germany	Prochnow	ERS1327163	Field
Bueno-Sancho et al., 2017	14.0084	2014/05/28	Triticum aestivum	Kometus	Groitzsch	Germany	Prochnow	ERS1327164	Field
Bueno-Sancho et al., 2017	14.0085	2014/06/03	Triticum aestivum	Akteur	Groitzsch	Germany	Prochnow	ERS1327165	Field
Bueno-Sancho et al., 2017	14.0086	2014/06/03	Triticum aestivum	Ritmo	Weißensee	Germany	Prochnow	ERS1327166	Field
Bueno-Sancho et al., 2017	14.0087	2014/06/03	Triticum aestivum	JB Asano	Weißensee	Germany	Prochnow	ERS1327167	Field
Bueno-Sancho et al., 2017	14.0088	2014/06/03	Triticum aestivum	Akteur	Weißensee	Germany	Prochnow	ERS1327168	Field
Bueno-Sancho et al., 2017	14.0089	2014/06/04	Triticum aestivum	Kometus	Tachenhausen	Germany	Prochnow	ERS1327169	Field
Bueno-Sancho et al., 2017	14.0090	2014/06/05	Triticum aestivum	Hermann	Hüttendorf	Germany	Prochnow	ERS1327170	Field
Bueno-Sancho et al., 2017	14.0091	2014/06/05	Triticum aestivum	Kometus	Hüttendorf	Germany	Prochnow	ERS1327171	Field
Bueno-Sancho et al., 2017	14.0092	2014/05/26	Triticum aestivum	Unknown	Vígľaš-Pstruša	Slovakia	Andrea Hanková	ERS1327172	Field
Bueno-Sancho et al., 2017	14.0093	2014/05/26	Triticum aestivum	Unknown	Vígľaš-Pstruša	Slovakia	Andrea Hanková	ERS1327173	Field
Bueno-Sancho et al., 2017	14.0094	2014/06/03	Triticum aestivum	Rosario	Nangis	France	Bazelaine	ERS1327174	Field
Bueno-Sancho et al., 2017	14.0095	2014/06/02	Triticum aestivum	JB Asano	Koksijde	Belgium	Yves Decroos	ERS1327175	Field
Bueno-Sancho et al., 2017	14.0096	2014/06/02	Triticum aestivum	JB Asano	Zwevegem	Belgium	Yves Decroos	ERS1327176	Field
Bueno-Sancho et al., 2017	14.0097	2014/06/02	Triticum aestivum	JB Asano	Avelgem	Belgium	Yves Decroos	ERS1327177	Field
Bueno-Sancho et al., 2017	14.0098	2014/06/02	Triticum aestivum	Torch	Mignault	Belgium	Yves Decroos	ERS1327178	Field
Bueno-Sancho et al., 2017	14.0099	2014/05/24	Triticum aestivum	Unknown	Unknown	Romania	Dario	ERS1327179	Field
Bueno-Sancho et al., 2017	14.0101	2014/05/24	Triticum aestivum	Unknown	Unknown	Turkey	Dario	ERS1327180	Field
Bueno-Sancho et al., 2017	14.0103	2014/05/24	Triticum aestivum	Unknown	Unknown	Serbia	Dario	ERS1327181	Field
Bueno-Sancho et al., 2017	14.0105	2014/06/13	Triticum aestivum	Kranich	Morley (Norfolk)	UK	James Brown	ERS1327182	Field
Bueno-Sancho et al., 2017	14.0108	2014/06/11	Triticum durum	Unknown	France	France	Claude Pope	ERS1327183	Field
Bueno-Sancho et al., 2017	14.0115	2014/07	Secale cereale	Unknown	Werbig	Germany	Viktor	ERS1327184	Field
Bueno-Sancho et al., 2017	14.0120	2014/07	Secale cereale	Unknown	Werbig	Germany	Viktor	ERS1327185	Field
Bueno-Sancho et al., 2017	14.0126	2014/06	Triticum aestivum	Vuka	Bridgend	UK	Agrii	ERS1327186	Field
Bueno-Sancho et al., 2017	14.0127	2014/07	Triticum aestivum	Vuka	UK	UK	Agrii	ERS1327187	Field
Bueno-Sancho et al., 2017	14.0128	2014/08	Triticum aestivum	Vuka	Bishop Burton	UK	Agrii	ERS1327188	Field
Bueno-Sancho et al., 2017	14.0129	2014/06/23	Triticum aestivum	Panacea	Broughton	UK	NIAB	ERS1327189	Field
Bueno-Sancho et al., 2017	14.0135	2014/06/23	Triticum aestivum	KWS Kielder	Humbie	UK	NIAB	ERS1327190	Field
Bueno-Sancho et al., 2017	14.0139	2014/06/23	Triticum aestivum	Jorvik	Wolferton	UK	NIAB	ERS1327191	Field
Bueno-Sancho et al., 2017	14.0140	2014/06/23	Triticum aestivum	Energise	Humbie	UK	NIAB	ERS1327192	Field
Bueno-Sancho et al., 2017	14.0141	2014/06/23	Triticum aestivum	KWS Santiago	Wolferton	UK	NIAB	ERS1327193	Field
Bueno-Sancho et al., 2017	14.0142	2014/06/23	Triticum aestivum	JB Diego	Humbie	UK	NIAB	ERS1327194	Field
Bueno-Sancho et al., 2017	14.0145	2014/04/28	Triticum aestivum	Solstice	York	UK	NIAB	ERS1327195	Field
Bueno-Sancho et al., 2017	14.0146	2014/04/28	Triticum aestivum	KWS Kielder	York	UK	NIAB	ERS1327196	Field
Bueno-Sancho et al., 2017	14.0148	2014/04/01	Triticum aestivum	Victo	Morley (Norfolk)	UK	NIAB	ERS1327197	Field
Bueno-Sancho et al., 2017	14.0151	2014/01/23	Triticum aestivum	Oakley	Caythorpe	UK	NIAB	ERS1327198	Field
Bueno-Sancho et al., 2017	14.0152	2014/01/23	Triticum aestivum	Victo	Caythorpe	UK	NIAB	ERS1327199	Field
Bueno-Sancho et al., 2017	14.0153	2014/01/13	Triticum aestivum	Claire	Titchmarsh	UK	NIAB	ERS1327200	Field
Bueno-Sancho et al., 2017	14.0155	2013/12	Triticum aestivum	KWS Kielder	Wallingford	UK	NIAB	ERS1327201	Field
Bueno-Sancho et al., 2017	14.0158	2013/12	Triticum aestivum	Solstice	Streatley	UK	NIAB	ERS1327202	Field
Bueno-Sancho et al., 2017	14.0159	2014/01/23	Triticum aestivum	Claire	Caythorpe	UK	NIAB	ERS1327203	Field
Bueno-Sancho et al., 2017	14.0160	2014/01/23	Triticum aestivum	Robigus	Caythorpe	UK	NIAB	ERS1327204	Field
Bueno-Sancho et al., 2017	14.0163	2014/05/23	Triticum aestivum	Cordiale	Canterbury	UK	NIAB	ERS1327205	Field
Bueno-Sancho et al., 2017	14.0165	2014/05/23	Triticum aestivum	Solstice	Canterbury	UK	NIAB	ERS1327206	Field
Bueno-Sancho et al., 2017	14.0166	2014/05/06	Triticum aestivum	Solstice	Caythorpe	UK	NIAB	ERS1327207	Field
Bueno-Sancho et al., 2017	14.0167	2014/05/06	Triticum aestivum	Robigus	Caythorpe	UK	NIAB	ERS1327208	Field
Bueno-Sancho et al., 2017	14.0169	2014/05/16	Triticum aestivum	Ambition	UK	UK	NIAB	ERS1327209	Field
Bueno-Sancho et al., 2017	14.0172	2014/05/13	Triticum aestivum	Scout	Dunmow	UK	NIAB	ERS1327210	Field
Bueno-Sancho et al., 2017	14.0173	2014/05/08	Triticum aestivum	Kranich	Cambridgeshire	UK	NIAB	ERS1327211	Field
Bueno-Sancho et al., 2017	14.0174	2014/05/16	Triticum aestivum	Solstice	Sturminster Newton	UK	NIAB	ERS1327212	Field
Bueno-Sancho et al., 2017	14.0175	2014/05/23	Triticum aestivum	Claire	Canterbury	UK	NIAB	ERS1327213	Field
Bueno-Sancho et al., 2017	14.0176	2014/05/16	Triticum aestivum	Belvoir	Keisby	UK	NIAB	ERS1327214	Field
Bueno-Sancho et al., 2017	14.0179	2014/05/23	Triticum aestivum	KWS Sterling	Canterbury	UK	NIAB	ERS1327215	Field
Bueno-Sancho et al., 2017	14.0180	2014/05/23	Triticum aestivum	Robigus	Canterbury	UK	NIAB	ERS1327216	Field
Bueno-Sancho et al., 2017	14.0181	2014/05/06	Triticum aestivum	Oakley	Headley Hall	UK	NIAB	ERS1327217	Field
Bueno-Sancho et al., 2017	14.0182	2014/05/23	Triticum aestivum	Oakley	Royston	UK	NIAB	ERS1327218	Field
Bueno-Sancho et al., 2017	14.0183	2014/05/23	Triticum aestivum	Oakley	Canterbury	UK	NIAB	ERS1327219	Field
Bueno-Sancho et al., 2017	14.0188	2014/05/16	Triticum aestivum	Kranich	UK	UK	NIAB	ERS1327220	Field
Bueno-Sancho et al., 2017	14.0190	2014/05/23	Triticum aestivum	Warrior	Canterbury	UK	NIAB	ERS1327221	Field
Bueno-Sancho et al., 2017	14.0191	2014/05/06	Triticum aestivum	Oakley	Caythorpe	UK	NIAB	ERS1327222	Field
Bueno-Sancho et al., 2017	14.0193	2014/05/23	Triticum aestivum	Relay	Canterbury	UK	NIAB	ERS1327223	Field
Bueno-Sancho et al., 2017	14.0195	2014/05	Triticum aestivum	Gallant	Fulbourn	UK	NIAB	ERS1327224	Field
Bueno-Sancho et al., 2017	14.0203	2014/06/02	Triticum aestivum	KWS Sterling	Sutton Scotney	UK	NIAB	ERS1327225	Field
Bueno-Sancho et al., 2017	14.0205	2014/05	Triticum aestivum	Solstice	Morley (Norfolk)	UK	NIAB	ERS1327226	Field
Bueno-Sancho et al., 2017	14.0210	2014/06/02	Triticum aestivum	Relay	Headley Hall	UK	NIAB	ERS1327227	Field
Bueno-Sancho et al., 2017	14.0215	2014/05/01	Triticum aestivum	Warrior	Morley (Norfolk)	UK	NIAB	ERS1327228	Field
Bueno-Sancho et al., 2017	14.0216	2014/05	Triticum aestivum	Oakley	Morley (Norfolk)	UK	NIAB	ERS1327229	Field
Bueno-Sancho et al., 2017	14.0218	2014	Triticum aestivum	Cordiale	Morley (Norfolk)	UK	NIAB	ERS1327230	Field
Bueno-Sancho et al., 2017	14.0225	2014/08	Triticum aestivum	AC Barrie	Cascob	UK	Rosemary Bayles	ERS1327231	Field
Bueno-Sancho et al., 2017	14.0226	2014/08	Triticum aestivum	AC Barrie	Cascob	UK	Rosemary Bayles	ERS1327232	Field
Bueno-Sancho et al., 2017	14.0227	2014/08	Triticum aestivum	AC Barrie	Cascob	UK	Rosemary Bayles	ERS1327233	Field
Bueno-Sancho et al., 2017	14.0236	2014/12/01	Triticum aestivum	Unknown	Sinana RS	Ethiopia	David Hodson	ERS1327113	Field
Bueno-Sancho et al., 2017	14.0237	2014/12/09	Triticum aestivum	Digalu	Sembo	Ethiopia	David Hodson	ERS1327114	Field
Bueno-Sancho et al., 2017	14.0238	2014/12/01	Triticum aestivum	Hidase	Sinana RS	Ethiopia	David Hodson	ERS1327115	Field
Bueno-Sancho et al., 2017	14.0239	2014/12/01	Triticum aestivum	Unknown	Sinana RS	Ethiopia	David Hodson	ERS1327116	Field
Bueno-Sancho et al., 2017	14.0240	2014/12/01	Triticum aestivum	Sanate	Sinana RS	Ethiopia	David Hodson	ERS1327117	Field
Bueno-Sancho et al., 2017	ATR-1	2014/05/13	Triticum aestivum	Unknown	Atter Shisha	Pakistan	Unknown	ERS1327099	Field
Bueno-Sancho et al., 2017	ATR-2	2014/05/13	Triticum aestivum	Unknown	Atter Shisha	Pakistan	Unknown	ERS1327100	Field
Bueno-Sancho et al., 2017	ATR-3	2014/05/13	Triticum aestivum	Unknown	Atter Shisha	Pakistan	Unknown	ERS1327101	Field
Bueno-Sancho et al., 2017	Chile18	2014/11/24	Triticum aestivum	Pantera	StaRosa Chillán	Chile	Ricardo Madariaga Burrows	ERS1327104	Field
Bueno-Sancho et al., 2017	Chile3	2014/11/24	Triticum aestivum	Onix	Carillanca Vilcun	Chile	Ricardo Madariaga Burrows	ERS1327102	Field
Bueno-Sancho et al., 2017	Chile30	2014/12/06	Triticum aestivum	Taita	Cajón Temuco	Chile	Ricardo Madariaga Burrows	ERS1327105	Field
Bueno-Sancho et al., 2017	Chile31	2014/12/07	Triticum aestivum	Unknown	Los Tilos Santiago	Chile	Ricardo Madariaga Burrows	ERS1327106	Field
Bueno-Sancho et al., 2017	Chile4	2014/11/24	Triticum aestivum	Onix	StaRosa Chillán	Chile	Ricardo Madariaga Burrows	ERS1327103	Field
Bueno-Sancho et al., 2017	Qld-1	2014/05/16	Triticum aestivum	Unknown	Abbottabad	Pakistan	Unknown	ERS1327096	Field
Bueno-Sancho et al., 2017	Qld-2	2014/05/16	Triticum aestivum	Unknown	Abbottabad	Pakistan	Unknown	ERS1327097	Field
Bueno-Sancho et al., 2017	Qld-3	2014/05/16	Triticum aestivum	Unknown	Abbottabad	Pakistan	Unknown	ERS1327098	Field
Cantu et al., 2013	08/21: Haustoria 1	2008	Triticum aestivum	Avocet S	UK	UK	Unknown	SRR621435	Lab
Cantu et al., 2013	08/21: Haustoria 2	2008	Triticum aestivum	Avocet S	UK	UK	Unknown	SRR621436	Lab
Cantu et al., 2013	08/21: Infected Leaves	2008	Triticum aestivum	Avocet S	UK	UK	Unknown	SRR619850	Lab
Corredor-Moreno et al., 2021	14.0083	2014/05/28	Triticum aestivum	Akteur	Böhl-Iggelheim	Germany	Prochnow	ERS4270273	Field
Corredor-Moreno et al., 2021	15.0040	2015/04/24	Triticum aestivum	KWS Santiago	Cambridge	UK	Amelia Hubbard	ERS4270296	Field
Corredor-Moreno et al., 2021	15.0095	2015/05/18	Triticum aestivum	Oakley	Louville	France	Ruth Bryant	ERS4270274	Field
Corredor-Moreno et al., 2021	15.0104	2015/05/11	Triticum aestivum	KWS Santiago	Adisham	UK	Alin	ERS4270275	Field
Corredor-Moreno et al., 2021	15.0123	2015/05/18	Triticum aestivum	Oakley	Dereham	UK	Javier Pericas	ERS4270276	Field
Corredor-Moreno et al., 2021	15.0124	2015/05/18	Triticum aestivum	KWS Santiago	Mersea	UK	Javier Pericas	ERS4270277	Field
Corredor-Moreno et al., 2021	15.0128	2015/05/18	Triticum aestivum	KWS Santiago	Otley	UK	Javier Pericas	ERS4270278	Field
Corredor-Moreno et al., 2021	15.0130	2015/05/18	Triticum aestivum	KWS Santiago	Whattisham	UK	Javier Pericas	ERS4270297	Field
Corredor-Moreno et al., 2021	15.0233	2015/06/01	Triticum aestivum	KWS Santiago	Newton	UK	Jacob Lage	ERS4270279	Field
Corredor-Moreno et al., 2021	15.0383	2015/06/03	Triticum aestivum	Solstice	Saultain	France	David Feuerhelm	ERS4270280	Field
Corredor-Moreno et al., 2021	15.0386	2015/06/08	Triticum aestivum	KWS Santiago	Whittlesford	UK	David Feuerhelm	ERS4270281	Field
Corredor-Moreno et al., 2021	15.0388	2015/06/10	Triticum aestivum	Solstice	Glenrothes	UK	David Feuerhelm	ERS4270282	Field
Corredor-Moreno et al., 2021	15.0398	2015/06/09	Triticum aestivum	Solstice	Hemmingen	Germany	Mareitze Grewe	ERS4270283	Field
Corredor-Moreno et al., 2021	15.0404	2015/06/25	Triticum aestivum	KWS Santiago	Melton Mowbray	UK	John Rides	ERS4270284	Field
Corredor-Moreno et al., 2021	15.0406	2015/06/25	Triticum aestivum	Solstice	Melton Mowbray	UK	John Rides	ERS4270285	Field
Corredor-Moreno et al., 2021	15.0417	2015/06/18	Triticum aestivum	KWS Santiago	Newton	UK	Jacob Lage	ERS4270286	Field
Corredor-Moreno et al., 2021	15.0499	2015/06/18	Triticum aestivum	Solstice	Headley Hall	UK	UKCPVS	ERS4270287	Field
Corredor-Moreno et al., 2021	16.0112	2016/03/21	Triticum aestivum	Solstice	Layer de la Haye	UK	John Williams	ERS4270288	Field
Corredor-Moreno et al., 2021	16.0117	2016/03/22	Triticum aestivum	KWS Santiago	West Wickham	UK	John Williams	ERS4270289	Field
Corredor-Moreno et al., 2021	16.0120	2016/03/21	Triticum aestivum	KWS Santiago	Chelsworth	UK	John Williams	ERS4270298	Field
Corredor-Moreno et al., 2021	16.0206	2016/06/17	Triticum aestivum	Oakley	Ickleton	UK	Ruth Bryant	ERS4270290	Field
Corredor-Moreno et al., 2021	16.0365	2016/05/25	Triticum aestivum	KWS Santiago	Newark	UK	Kathryn Hearn	ERS4270291	Field
Corredor-Moreno et al., 2021	16.0603	2016/06/08	Triticum aestivum	KWS Santiago	Fowlmere	UK	Jacob Lage	ERS4270292	Field
Corredor-Moreno et al., 2021	16.0606	2016/06/08	Triticum aestivum	Oakley	Allonnes	France	KWS	ERS4270293	Field
Corredor-Moreno et al., 2021	16.0607	2016/06/08	Triticum aestivum	Oakley	Allonnes	France	KWS	ERS4270294	Field
Corredor-Moreno et al., 2021	16.0612	2016/06/13	Triticum aestivum	KWS Santiago	Fowlmere	UK	Jacob Lage	ERS4270295	Field
Dobon et al., 2016	87/66: Avocet Yr5: 0dpi Rep1	1987	Triticum aestivum	Avocet Yr5	UK	UK	Unknown	ERS1038538	Lab
Dobon et al., 2016	87/66: Avocet Yr5: 0dpi Rep2	1987	Triticum aestivum	Avocet Yr5	UK	UK	Unknown	ERS1038539	Lab
Dobon et al., 2016	87/66: Avocet Yr5: 0dpi Rep3	1987	Triticum aestivum	Avocet Yr5	UK	UK	Unknown	ERS1038540	Lab
Dobon et al., 2016	87/66: Avocet Yr5: 1dpi Rep1	1987	Triticum aestivum	Avocet Yr5	UK	UK	Unknown	ERS1038541	Lab
Dobon et al., 2016	87/66: Avocet Yr5: 1dpi Rep2	1987	Triticum aestivum	Avocet Yr5	UK	UK	Unknown	ERS1038542	Lab
Dobon et al., 2016	87/66: Avocet Yr5: 1dpi Rep3	1987	Triticum aestivum	Avocet Yr5	UK	UK	Unknown	ERS1038543	Lab
Dobon et al., 2016	87/66: Avocet Yr5: 2dpi Rep1	1987	Triticum aestivum	Avocet Yr5	UK	UK	Unknown	ERS1038544	Lab
Dobon et al., 2016	87/66: Avocet Yr5: 2dpi Rep2	1987	Triticum aestivum	Avocet Yr5	UK	UK	Unknown	ERS1038545	Lab
Dobon et al., 2016	87/66: Avocet Yr5: 2dpi Rep3	1987	Triticum aestivum	Avocet Yr5	UK	UK	Unknown	ERS1038546	Lab
Dobon et al., 2016	87/66: Avocet Yr5: 3dpi Rep1	1987	Triticum aestivum	Avocet Yr5	UK	UK	Unknown	ERS1038547	Lab
Dobon et al., 2016	87/66: Avocet Yr5: 3dpi Rep2	1987	Triticum aestivum	Avocet Yr5	UK	UK	Unknown	ERS1038548	Lab
Dobon et al., 2016	87/66: Avocet Yr5: 3dpi Rep3	1987	Triticum aestivum	Avocet Yr5	UK	UK	Unknown	ERS1038549	Lab
Dobon et al., 2016	87/66: Avocet Yr5: 5dpi Rep1	1987	Triticum aestivum	Avocet Yr5	UK	UK	Unknown	ERS1038550	Lab
Dobon et al., 2016	87/66: Avocet Yr5: 5dpi Rep2	1987	Triticum aestivum	Avocet Yr5	UK	UK	Unknown	ERS1038551	Lab
Dobon et al., 2016	87/66: Avocet Yr5: 5dpi Rep3	1987	Triticum aestivum	Avocet Yr5	UK	UK	Unknown	ERS1038552	Lab
Dobon et al., 2016	87/66: Germinating Spores Rep1	1987	None	N/A	UK	UK	Unknown	ERS1038535	Lab
Dobon et al., 2016	87/66: Germinating Spores Rep2	1987	None	N/A	UK	UK	Unknown	ERS1038536	Lab
Dobon et al., 2016	87/66: Germinating Spores Rep3	1987	None	N/A	UK	UK	Unknown	ERS1038537	Lab
Dobon et al., 2016	87/66: Vuka: 0dpi Rep1	1987	Triticum aestivum	Vuka	UK	UK	Unknown	ERS1038511	Lab
Dobon et al., 2016	87/66: Vuka: 0dpi Rep2	1987	Triticum aestivum	Vuka	UK	UK	Unknown	ERS1038512	Lab
Dobon et al., 2016	87/66: Vuka: 0dpi Rep3	1987	Triticum aestivum	Vuka	UK	UK	Unknown	ERS1038513	Lab
Dobon et al., 2016	87/66: Vuka: 11dpi Rep1	1987	Triticum aestivum	Vuka	UK	UK	Unknown	ERS1038532	Lab
Dobon et al., 2016	87/66: Vuka: 11dpi Rep2	1987	Triticum aestivum	Vuka	UK	UK	Unknown	ERS1038533	Lab
Dobon et al., 2016	87/66: Vuka: 11dpi Rep3	1987	Triticum aestivum	Vuka	UK	UK	Unknown	ERS1038534	Lab
Dobon et al., 2016	87/66: Vuka: 1dpi Rep1	1987	Triticum aestivum	Vuka	UK	UK	Unknown	ERS1038514	Lab
Dobon et al., 2016	87/66: Vuka: 1dpi Rep2	1987	Triticum aestivum	Vuka	UK	UK	Unknown	ERS1038515	Lab
Dobon et al., 2016	87/66: Vuka: 1dpi Rep3	1987	Triticum aestivum	Vuka	UK	UK	Unknown	ERS1038516	Lab
Dobon et al., 2016	87/66: Vuka: 2dpi Rep1	1987	Triticum aestivum	Vuka	UK	UK	Unknown	ERS1038517	Lab
Dobon et al., 2016	87/66: Vuka: 2dpi Rep2	1987	Triticum aestivum	Vuka	UK	UK	Unknown	ERS1038518	Lab
Dobon et al., 2016	87/66: Vuka: 2dpi Rep3	1987	Triticum aestivum	Vuka	UK	UK	Unknown	ERS1038519	Lab
Dobon et al., 2016	87/66: Vuka: 3dpi Rep1	1987	Triticum aestivum	Vuka	UK	UK	Unknown	ERS1038520	Lab
Dobon et al., 2016	87/66: Vuka: 3dpi Rep2	1987	Triticum aestivum	Vuka	UK	UK	Unknown	ERS1038521	Lab
Dobon et al., 2016	87/66: Vuka: 3dpi Rep3	1987	Triticum aestivum	Vuka	UK	UK	Unknown	ERS1038522	Lab
Dobon et al., 2016	87/66: Vuka: 5dpi Rep1	1987	Triticum aestivum	Vuka	UK	UK	Unknown	ERS1038523	Lab
Dobon et al., 2016	87/66: Vuka: 5dpi Rep2	1987	Triticum aestivum	Vuka	UK	UK	Unknown	ERS1038524	Lab
Dobon et al., 2016	87/66: Vuka: 5dpi Rep3	1987	Triticum aestivum	Vuka	UK	UK	Unknown	ERS1038525	Lab
Dobon et al., 2016	87/66: Vuka: 7dpi Rep1	1987	Triticum aestivum	Vuka	UK	UK	Unknown	ERS1038526	Lab
Dobon et al., 2016	87/66: Vuka: 7dpi Rep2	1987	Triticum aestivum	Vuka	UK	UK	Unknown	ERS1038527	Lab
Dobon et al., 2016	87/66: Vuka: 7dpi Rep3	1987	Triticum aestivum	Vuka	UK	UK	Unknown	ERS1038528	Lab
Dobon et al., 2016	87/66: Vuka: 9dpi Rep1	1987	Triticum aestivum	Vuka	UK	UK	Unknown	ERS1038529	Lab
Dobon et al., 2016	87/66: Vuka: 9dpi Rep2	1987	Triticum aestivum	Vuka	UK	UK	Unknown	ERS1038530	Lab
Dobon et al., 2016	87/66: Vuka: 9dpi Rep3	1987	Triticum aestivum	Vuka	UK	UK	Unknown	ERS1038531	Lab
Garnica et al., 2013	Pst 104E137A-: Germinated Spores 1	1979	None	N/A	Australia	Australia	Unknown	SRR579536	Lab
Garnica et al., 2013	Pst 104E137A-: Germinated Spores 2	1979	None	N/A	Australia	Australia	Unknown	SRR579537	Lab
Garnica et al., 2013	Pst 104E137A-: Germinated Spores 3	1979	None	N/A	Australia	Australia	Unknown	SRR579538	Lab
Garnica et al., 2013	Pst 104E137A-: Haustoria 1	1979	Triticum aestivum	Morocco	Australia	Australia	Unknown	SRR579533	Lab
Garnica et al., 2013	Pst 104E137A-: Haustoria 2	1979	Triticum aestivum	Morocco	Australia	Australia	Unknown	SRR579534	Lab
Garnica et al., 2013	Pst 104E137A-: Haustoria 3	1979	Triticum aestivum	Morocco	Australia	Australia	Unknown	SRR579535	Lab
Hubbard et al., 2015	01/34	2001	Triticum aestivum	Unknown	UK	UK	Unknown	SRR1534190	Lab
Hubbard et al., 2015	03/07	2003	Triticum aestivum	Unknown	UK	UK	Unknown	SRR1533793	Lab
Hubbard et al., 2015	08/501	2008	Triticum aestivum	Timber	UK	UK	Unknown	SRR1534174	Lab
Hubbard et al., 2015	11/08	2011	Triticum aestivum	Warrior	Lincolnshire	UK	Unknown	SRR1583659	Lab
Hubbard et al., 2015	11/128	2011	Triticum aestivum	Unknown	UK	UK	Unknown	SRR11440844	Lab
Hubbard et al., 2015	11/13	2011	Triticum aestivum	Unknown	UK	UK	Unknown	SRR1583660	Lab
Hubbard et al., 2015	11/140	2011	Triticum aestivum	KWS Sterling	Bedfordshire	UK	Unknown	SRR1533791	Lab
Hubbard et al., 2015	11/75	2011	Triticum aestivum	Unknown	UK	UK	Unknown	SRR1583666	Lab
Hubbard et al., 2015	12/83	2012	Triticum aestivum	Vuka	UK	UK	UKCPVS	SRR11440843	Lab
Hubbard et al., 2015	12/86	2012	Triticum aestivum	Vuka	UK	UK	UKCPVS	SRR1583679	Lab
Hubbard et al., 2015	13/09	2013/05/29	Triticum aestivum	Oakley	Caythorpe	UK	UKCPVS	SRR1555740	Field
Hubbard et al., 2015	13/12	2013/06/05	Triticum aestivum	Goldengun	Caythorpe	UK	UKCPVS	SRR1555739	Field
Hubbard et al., 2015	13/120	2013/07/03	Triticum aestivum	Ambition	Caythorpe	UK	UKCPVS	SRR1576785	Field
Hubbard et al., 2015	13/123	2013/07/03	Triticum aestivum	Ambition	Boston	UK	UKCPVS	SRR1576647	Field
Hubbard et al., 2015	13/14	2013/06/05	Triticum aestivum	Oakley	Boston	UK	UKCPVS	SRR1555294	Field
Hubbard et al., 2015	13/15	2013/06/05	Triticum aestivum	Torch	Mendelsham	UK	UKCPVS	SRR1557190	Field
Hubbard et al., 2015	13/18	2013/06/05	Triticum aestivum	KWS W196	Mendelsham	UK	UKCPVS	SRR1575605	Field
Hubbard et al., 2015	13/182	2013	Triticum aestivum	Crusoe	UK	UK	UKCPVS	SRR1576786	Field
Hubbard et al., 2015	13/19	2013/06/05	Triticum aestivum	Panacea	Mendelsham	UK	UKCPVS	SRR1557213	Field
Hubbard et al., 2015	13/20	2013/06/06	Triticum aestivum	KWS Rowan	Sutton Scotney	UK	UKCPVS	SRR1562077	Field
Hubbard et al., 2015	13/21	2013	Triticum aestivum	Solstice	Terrington St Clement	UK	UKCPVS	SRR1555123	Field
Hubbard et al., 2015	13/22	2013/06/13	Triticum aestivum	Solstice	Boothby Graffoe	UK	UKCPVS	SRR1555295	Field
Hubbard et al., 2015	13/23	2013/06/13	Triticum aestivum	KWS Santiago	Boothby Graffoe	UK	UKCPVS	SRR1557259	Field
Hubbard et al., 2015	13/24	2013/06/13	Triticum aestivum	KWS Kielder	Boothby Graffoe	UK	UKCPVS	SRR1562049	Field
Hubbard et al., 2015	13/25	2013/06/13	Triticum aestivum	KWS Dali	Boothby Graffoe	UK	UKCPVS	SRR1557191	Field
Hubbard et al., 2015	13/26	2013/06/12	Triticum aestivum	Horatio	Cirencester	UK	UKCPVS	SRR1557214	Field
Hubbard et al., 2015	13/27	2013/06/12	Triticum aestivum	Oakley	Cirencester	UK	UKCPVS	SRR1555102	Field
Hubbard et al., 2015	13/28	2013/06/12	Triticum aestivum	Solstice	Cirencester	UK	UKCPVS	SRR1562080	Field
Hubbard et al., 2015	13/29	2013/06/14	Triticum aestivum	Solstice	Oxford	UK	UKCPVS	SRR1556067	Field
Hubbard et al., 2015	13/30	2013/06/14	Triticum aestivum	ReR22	Caythorpe	UK	UKCPVS	SRR1562078	Field
Hubbard et al., 2015	13/32	2013/06/14	Triticum aestivum	ReR04	Caythorpe	UK	UKCPVS	SRR1562050	Field
Hubbard et al., 2015	13/33	2013/06/14	Triticum aestivum	Recital	Caythorpe	UK	UKCPVS	SRR1562081	Field
Hubbard et al., 2015	13/34	2013/06/14	Triticum aestivum	ReR32	Caythorpe	UK	UKCPVS	SRR1557212	Field
Hubbard et al., 2015	13/35	2013/06/14	Triticum aestivum	ReR64	Caythorpe	UK	UKCPVS	SRR1562262	Field
Hubbard et al., 2015	13/36	2013/06/14	Triticum aestivum	Allez Y	Caythorpe	UK	UKCPVS	SRR1562084	Field
Hubbard et al., 2015	13/37	2013/06/14	Triticum aestivum	ReR110	Caythorpe	UK	UKCPVS	SRR1575607	Field
Hubbard et al., 2015	13/38	2013/06/14	Triticum aestivum	ReR138	Caythorpe	UK	UKCPVS	SRR1562079	Field
Hubbard et al., 2015	13/39	2013/06/14	Triticum aestivum	Toisondor	Caythorpe	UK	UKCPVS	SRR1562085	Field
Hubbard et al., 2015	13/40	2013/06/14	Triticum aestivum	Fairplay	Caythorpe	UK	UKCPVS	SRR1562247	Field
Hubbard et al., 2015	13/42	2013/06/14	Triticum aestivum	Audace	Caythorpe	UK	UKCPVS	SRR1562185	Field
Hubbard et al., 2015	13/520	2013/07/07	Triticum aestivum	Warrior	Cambridge	UK	UKCPVS	SRR1575608	Field
Hubbard et al., 2015	13/65	2013/06/18	Triticum aestivum	Claire	Cambridge	UK	UKCPVS	SRR1555738	Field
Hubbard et al., 2015	13/71	2013/06/19	Triticum aestivum	Laurier	Headley Hall	UK	UKCPVS	SRR1562182	Field
Hubbard et al., 2015	78/66	1978	Triticum aestivum	Unknown	UK	UK	Unknown	SRR1583680	Lab
Hubbard et al., 2015	87/66	1987	Triticum aestivum	Unknown	UK	UK	NIAB	SRR1534347	Lab
Hubbard et al., 2015	88.44SS3	1988	Triticum aestivum	Unknown	UK	UK	NIAB	SRR1534386	Lab
Hubbard et al., 2015	88.45SS	1988	Triticum aestivum	Unknown	UK	UK	NIAB	SRR1534385	Lab
Hubbard et al., 2015	88.55SS	1988	Triticum aestivum	Unknown	UK	UK	NIAB	SRR1534359	Lab
Hubbard et al., 2015	CL1	2013/06/06	Triticale	Unknown	UK	UK	Clare Lewis	SRR1562263	Field
Hubbard et al., 2015	RB1	2014	Triticum aestivum	Oakley	Cambridgeshire	UK	Unknown	SRR1576813	Field
Hubbard et al., 2015	RB2	2014	Triticum aestivum	Torch	Cambridgeshire	UK	Unknown	SRR1576814	Field
Hubbard et al., 2015	T13/1	2013/06/26	Triticale	Phidahlia	Headley Hall	UK	UKCPVS	SRR1576651	Field
Hubbard et al., 2015	T13/2	2013/07/05	Triticale	Amarillo	Wareham	UK	UKCPVS	SRR1576668	Field
Hubbard et al., 2015	T13/3	2013/07/05	Triticale	Bennette	Wool	UK	UKCPVS	SRR1576784	Field
Radhakrishnan et al., 2019	15.0078	2015/05/07	Triticum aestivum	Primus	Österlen	Sweden	Tina Henriksson	ERS3172963	Field
Radhakrishnan et al., 2019	15.0188	2015/06/04	Triticale	Orleac	Castanet	France	J P Legoff	ERS3172964	Field
Radhakrishnan et al., 2019	15.0189	2015/06/04	Triticale	Ragtac	Castanet	France	J P Legoff	ERS3172965	Field
Radhakrishnan et al., 2019	15.0190	2015/06/04	Triticale	Tarzan	Castanet	France	J P Legoff	ERS3172966	Field
Radhakrishnan et al., 2019	15.0191	2015/06/04	Triticale	Fido	Castanet	France	J P Legoff	ERS3172967	Field
Radhakrishnan et al., 2019	15.0305	2015/04/22	Triticum aestivum	Tam 112	Wichita, Kansas	USA	Marla Barnett	ERS3172994	Field
Radhakrishnan et al., 2019	15.0306	2015/04/22	Triticum aestivum	Everest	Wichita, Kansas	USA	Marla Barnett	ERS3172995	Field
Radhakrishnan et al., 2019	15.0308	2015/04/30	Triticum aestivum	LCS 2141	Cash, Arkansas	USA	Maria Barnett	ERS3172996	Field
Radhakrishnan et al., 2019	15.0348	2015/06/01	Triticum aestivum	Yellowstone	Bozeman, Montana	USA	Xianming Chen	ERS3172972	Field
Radhakrishnan et al., 2019	15.0349	2015/05/27	Triticum aestivum	ORCF 101R	Corvallis, Oregon	USA	Xianming Chen	ERS3172973	Field
Radhakrishnan et al., 2019	15.0350	2015/06/03	Triticum aestivum	YS 221	Siskiyou, California	USA	Xianming Chen	ERS3172974	Field
Radhakrishnan et al., 2019	15.0351	2015/06/02	Triticum aestivum	Unknown	Montana	USA	Xianming Chen	ERS3172975	Field
Radhakrishnan et al., 2019	15.0353	2015/05/26	Triticum aestivum	Byrd	Cimarron, Oklahoma	USA	Xianming Chen	ERS3172976	Field
Radhakrishnan et al., 2019	15.0354	2015/06/11	Triticum aestivum	Unknown	Edicott, Washington	USA	Xianming Chen	ERS3172977	Field
Radhakrishnan et al., 2019	15.0355	2015/06/11	Triticum aestivum	Unknown	St John, Washington	USA	Xianming Chen	ERS3172978	Field
Radhakrishnan et al., 2019	15.0356	2015/06/10	Triticum aestivum	Unknown	Gregory, South Dakota	USA	Xianming Chen	ERS3172979	Field
Radhakrishnan et al., 2019	15.0357	2015/06/09	Triticum aestivum	Deloris	Ririe, Indiana	USA	Xianming Chen	ERS3172980	Field
Radhakrishnan et al., 2019	15.0359	2015/06/24	Triticum aestivum	Express	Walla Walla, Washington	USA	Xianming Chen	ERS3172981	Field
Radhakrishnan et al., 2019	15.0360	2015/06/29	Triticum aestivum	Unknown	Tripp, South Dakota	USA	Xianming Chen	ERS3172982	Field
Radhakrishnan et al., 2019	15.0361	2015/07/02	Triticum aestivum	Unknown	Hemingford, Nebraska	USA	Xianming Chen	ERS3172983	Field
Radhakrishnan et al., 2019	15.0363	2015/04/10	Triticum aestivum	PS 279	Mt Vernon, Washington	USA	Xianming Chen	ERS3172984	Field
Radhakrishnan et al., 2019	15.0365	2015/05/28	Triticum aestivum	Unknown	Hitchcock, Nebraska	USA	Xianming Chen	ERS3172969	Field
Radhakrishnan et al., 2019	15.0366	2015/03/09	Triticum aestivum	Sisson	Hidalgo, Texas	USA	Xianming Chen	ERS3172970	Field
Radhakrishnan et al., 2019	15.0367	2015/07/02	Triticum aestivum	Unknown	Brookings County, South Dakota	USA	Xianming Chen	ERS3172971	Field
Radhakrishnan et al., 2019	15.0409	2015/06/15	Triticum aestivum	KWS Magic	Jarosławiec	Poland	Szymon Łączny	ERS3172968	Field
Radhakrishnan et al., 2019	15.0573	2015/07	Triticum aestivum	Unknown	China	China	Suomeng Song	ERS3172986	Field
Radhakrishnan et al., 2019	15.0574	2015/07	Triticum aestivum	Unknown	China	China	Suomeng Song	ERS3172987	Field
Radhakrishnan et al., 2019	15.0579	2015/07	Triticum aestivum	Unknown	China	China	Suomeng Song	ERS3172988	Field
Radhakrishnan et al., 2019	15.0596	2015/07/21	Triticum aestivum	GYT3-190 DN	Lethbridge	Canada	Harpinder S. Randhawa	ERS3172989	Field
Radhakrishnan et al., 2019	15.0597	2015/07/21	Triticum aestivum	Morocco	Lethbridge	Canada	Harpinder S. Randhawa	ERS3172990	Field
Radhakrishnan et al., 2019	15.0604	2015/07/21	Triticum aestivum	AAC Penhold	Lethbridge	Canada	Harpinder S. Randhawa	ERS3172991	Field
Radhakrishnan et al., 2019	15.0606	2015/07/21	Triticum aestivum	HY2047	Lacombe	Canada	Harpinder S. Randhawa	ERS3172992	Field
Radhakrishnan et al., 2019	15.0608	2015/07/21	Triticum aestivum	HY2042	St Albert	Canada	Harpinder S. Randhawa	ERS3172985	Field
Radhakrishnan et al., 2019	15.0609	2015/07/21	Triticum aestivum	Yr31	Lacombe	Canada	Harpinder S. Randhawa	ERS3172993	Field
Radhakrishnan et al., 2019	16.0142	2016/05/17	Triticum aestivum	LCS Jet	Walla Walla, Washington	USA	Jeron Chatelain	ERS3173005	Field
Radhakrishnan et al., 2019	16.0144	2016/05/17	Triticum aestivum	SY-Ovation	Raerden, Washington	USA	Jeron Chatelain	ERS3173004	Field
Radhakrishnan et al., 2019	16.0145	2016/05/17	Triticum aestivum	DH13SRW024-182	Lafayette, Indiana	USA	Tracy Richards	ERS3173006	Field
Radhakrishnan et al., 2019	16.0182	2016/05/25	Triticum aestivum	Kranich	Svalöv	Sweden	Tina Henriksson	ERS3172998	Field
Radhakrishnan et al., 2019	16.0183	2015/05/26	Triticum aestivum	Hereford	Svalöv	Sweden	Tina Henriksson	ERS3172997	Field
Radhakrishnan et al., 2019	16.0186	2015/05/26	Triticum aestivum	Linus	Svalöv	Sweden	Tina Henriksson	ERS3173002	Field
Radhakrishnan et al., 2019	16.0527	2016/04/21	Triticum aestivum	Unknown	Warsaw, Virginia	USA	Xianming Chen	ERS3172907	Field
Radhakrishnan et al., 2019	16.0529	2016/04/07	Triticum aestivum	Kannlark	Hutchinson, Kansas	USA	Xianming Chen	ERS3172999	Field
Radhakrishnan et al., 2019	16.0535	2016/04/26	Triticum aestivum	Bonneville	Rockland, Indiana	USA	Xianming Chen	ERS3173003	Field
Radhakrishnan et al., 2019	16.0536	2016/04/20	Triticum aestivum	Unknown	Othello, Washington	USA	Xianming Chen	ERS3173000	Field
Radhakrishnan et al., 2019	16.0548	2016/04/26	Triticum aestivum	Decade	Kalispell, Montana	USA	Xianming Chen	ERS3173001	Field
Radhakrishnan et al., 2019	16.0551	2016/04/04	Triticum aestivum	Unknown	Woodland, California	USA	Xianming Chen	ERS3172908	Field
Radhakrishnan et al., 2019	16.0554	2016/05/27	Triticum aestivum	Seedway	Weedsport, New York	USA	Xianming Chen	ERS3172909	Field
Radhakrishnan et al., 2019	16.0555	2016/05/23	Triticum aestivum	K505hw14	Lansing/Mason, Michigan	USA	Xianming Chen	ERS3172910	Field
Radhakrishnan et al., 2019	16.0771	2016/10/18	Triticum aestivum	Unknown	Napier	South Africa	Driecus Lesch	ERS3172911	Field
Radhakrishnan et al., 2019	16.0772	2016/10/18	Triticum aestivum	Unknown	Napier	South Africa	Driecus Lesch	ERS3172912	Field
Radhakrishnan et al., 2019	16.0774	2016/12/05	Triticum aestivum	Hoggana	Sinana	Ethiopia	Ayele and Bekele	ERS3172913	Field
Radhakrishnan et al., 2019	16.0775	2016/12/05	Triticum aestivum	Digalu	Sinana	Ethiopia	Ayele and Bekele	ERS3172914	Field
Radhakrishnan et al., 2019	16.0776	2016/12/05	Triticum aestivum	Millenium	Sinana	Ethiopia	Ayele and Bekele	ERS3172915	Field
Radhakrishnan et al., 2019	16.0779	2016/12/05	Triticum aestivum	SPPSN#15	Sinana	Ethiopia	Ayele and Bekele	ERS3172916	Field
Radhakrishnan et al., 2019	16.0782	2016/11/26	Triticum aestivum	Unknown	Nanhu Zhuanglang Pingliang	China	Unknown	ERS3172917	Field
Radhakrishnan et al., 2019	16.0783	2016/11/26	Triticum aestivum	Unknown	Nanhu Zhuanglang Pingliang	China	Unknown	ERS3172918	Field
Radhakrishnan et al., 2019	16.0786	2016/11/26	Triticum aestivum	Unknown	Nanhu Zhuanglang Pingliang	China	Unknown	ERS3172919	Field
Radhakrishnan et al., 2019	16.0787	2016/11/26	Triticum aestivum	Unknown	Nanhu Zhuanglang Pingliang	China	Unknown	ERS3172920	Field
Radhakrishnan et al., 2019	16.0788	2016/11/27	Triticum aestivum	Unknown	Pingnan Qinzhou Tianshui	China	Unknown	ERS3172921	Field
Radhakrishnan et al., 2019	16.0789	2016/11/27	Triticum aestivum	Unknown	Pingnan Qinzhou Tianshui	China	Unknown	ERS3172922	Field
Radhakrishnan et al., 2019	16.0790	2016/11/27	Triticum aestivum	Unknown	Pingnan Qinzhou Tianshui	China	Unknown	ERS3172923	Field
Radhakrishnan et al., 2019	16.0791	2016/11/27	Triticum aestivum	Unknown	Pingnan Qinzhou Tianshui	China	Unknown	ERS3172924	Field
Radhakrishnan et al., 2019	16.0793	2016/11/27	Triticum aestivum	Unknown	Pingnan Qinzhou Tianshui	China	Unknown	ERS3172925	Field
Radhakrishnan et al., 2019	16.0794	2016/11/27	Triticum aestivum	Unknown	Pingnan Qinzhou Tianshui	China	Unknown	ERS3172926	Field
Radhakrishnan et al., 2019	16.0796	2016/11/28	Triticum aestivum	Unknown	Jinshan Gangu Tianshui	China	Unknown	ERS3172927	Field
Radhakrishnan et al., 2019	16.0797	2016/11/28	Triticum aestivum	Unknown	Jinshan Gangu Tianshui	China	Unknown	ERS3172928	Field
Radhakrishnan et al., 2019	16.0798	2016/11/28	Triticum aestivum	Unknown	Jinshan Gangu Tianshui	China	Unknown	ERS3172929	Field
Radhakrishnan et al., 2019	16.0799	2016/11/28	Triticum aestivum	Unknown	Jinshan Gangu Tianshui	China	Unknown	ERS3172930	Field
Radhakrishnan et al., 2019	16.0800	2016/11/28	Triticum aestivum	Unknown	Jinshan Gangu Tianshui	China	Unknown	ERS3172931	Field
Radhakrishnan et al., 2019	16.0801	2016/11/28	Triticum aestivum	Unknown	Jinshan Gangu Tianshui	China	Unknown	ERS3172932	Field
Radhakrishnan et al., 2019	16.0802	2016/11/28	Triticum aestivum	Unknown	Jinshan Gangu Tianshui	China	Unknown	ERS3172933	Field
Radhakrishnan et al., 2019	16.0803	2016/11/28	Triticum aestivum	Unknown	Jinshan Gangu Tianshui	China	Unknown	ERS3172934	Field
Radhakrishnan et al., 2019	16.0804	2016/11/28	Triticum aestivum	Unknown	Jinshan Gangu Tianshui	China	Unknown	ERS3172935	Field
Radhakrishnan et al., 2019	16.0883	2016/08/25	Triticum aestivum	Madda Walabu	Arsi Robe	Ethiopia	Marco Martelli	ERS3172858	Field
Radhakrishnan et al., 2019	17.0006	2017/04/07	Triticum aestivum	Ruby Lee	Chickasha, Oklahoma	USA	Marla Barnett	ERS3172936	Field
Radhakrishnan et al., 2019	17.0007	2017/04/11	Triticum aestivum	Snowmass	Altus, Oklahoma	USA	Marla Barnett	ERS3172937	Field
Radhakrishnan et al., 2019	17.0008	2017/04/25	Triticum aestivum	LCS 2141	Wichita, Kansas	USA	Marla Barnett	ERS3172938	Field
Radhakrishnan et al., 2019	17.0009	2017/04/27	Triticum aestivum	LCS Compass	Wichita, Kansas	USA	Marla Barnett	ERS3172939	Field
Radhakrishnan et al., 2019	17.0021	2017/05/25	Triticum aestivum	NC13142-33	Lafayette, Indiana	USA	Tracy Richards	ERS3172940	Field
Radhakrishnan et al., 2019	17.0022	2017/05/25	Triticum aestivum	NC13142-35	Lafayette, Indiana	USA	Tracy Richards	ERS3172941	Field
Radhakrishnan et al., 2019	17.0023	2017/05/25	Triticum aestivum	NC13142-36	Lafayette, Indiana	USA	Tracy Richards	ERS3172942	Field
Radhakrishnan et al., 2019	17.0028	2017/05/30	Triticum aestivum	Linz	Sandby	Sweden	Tina Henriksson	ERS3172943	Field
Radhakrishnan et al., 2019	17.0029	2017/05/30	Triticum aestivum	Linz	Sandby	Sweden	Tina Henriksson	ERS3172944	Field
Radhakrishnan et al., 2019	17.0030	2017/06/02	Triticum aestivum	Kranich	Svalöv	Sweden	Tina Henriksson	ERS3172945	Field
Radhakrishnan et al., 2019	17.0031	2017/06/02	Triticum aestivum	Norin	Svalöv	Sweden	Tina Henriksson	ERS3172946	Field
Radhakrishnan et al., 2019	17.0057	2017/06/13	Triticum aestivum	Otto	Walla Walla, Washington	USA	Jay Kalous	ERS3172947	Field
Radhakrishnan et al., 2019	17.0058	2017/06/13	Triticum aestivum	Artdeco	Walla Walla, Washington	USA	Jay Kalous	ERS3172948	Field
Radhakrishnan et al., 2019	17.0089	2017/06/15	Triticum aestivum	Kranich	Svalöv	Sweden	Tina Henriksson	ERS3172949	Field
Radhakrishnan et al., 2019	17.0090	2017/06/15	Triticum aestivum	555012	Svalöv	Sweden	Tina Henriksson	ERS3172950	Field
Radhakrishnan et al., 2019	17.0189	2017	Triticum aestivum	Unknown	China	China	Unknown	ERS3172951	Field
Radhakrishnan et al., 2019	17.0190	2017	Triticum aestivum	Unknown	China	China	Unknown	ERS3172952	Field
Radhakrishnan et al., 2019	17.0191	2017	Triticum aestivum	Unknown	China	China	Unknown	ERS3172953	Field
Radhakrishnan et al., 2019	17.0192	2017	Triticum aestivum	Unknown	China	China	Unknown	ERS3172954	Field
Radhakrishnan et al., 2019	17.0193	2017	Triticum aestivum	Unknown	China	China	Unknown	ERS3172955	Field
Radhakrishnan et al., 2019	17.0194	2017	Triticum aestivum	Unknown	China	China	Unknown	ERS3172956	Field
Radhakrishnan et al., 2019	17.0197	2017	Triticum aestivum	Unknown	China	China	Unknown	ERS3172957	Field
Radhakrishnan et al., 2019	17.0203	2017	Triticum aestivum	Unknown	China	China	Unknown	ERS3172958	Field
Radhakrishnan et al., 2019	17.0204	2017	Triticum aestivum	Unknown	China	China	Unknown	ERS3172959	Field
Radhakrishnan et al., 2019	17.0207	2017	Triticum aestivum	Unknown	China	China	Unknown	ERS3172960	Field
Radhakrishnan et al., 2019	17.0208	2017	Triticum aestivum	Unknown	China	China	Unknown	ERS3172961	Field
Radhakrishnan et al., 2019	17.0286	2017	Triticum aestivum	Unknown	UK	UK	NIAB	ERS3172962	Field
Radhakrishnan et al., 2019	17.0489	2017/08/29	Triticum aestivum	Hoggana	Assasa	Ethiopia	Fikirte Yirga	ERS3172859	Field
Radhakrishnan et al., 2019	17.0490	2017/08/29	Triticum aestivum	PBW343	Assasa	Ethiopia	Fikirte Yirga	ERS3172860	Field
Radhakrishnan et al., 2019	17.0491	2017/09/06	Triticum aestivum	Dure	Kulumsa	Ethiopia	Fikirte Yirga	ERS3172861	Field
Radhakrishnan et al., 2019	17.0492	2017/09/07	Triticum aestivum	Kingbird	Meraro	Ethiopia	Fikirte Yirga	ERS3172862	Field
Radhakrishnan et al., 2019	17.0493	2017/09/07	Triticum aestivum	Enkoy	Meraro	Ethiopia	Fikirte Yirga	ERS3172863	Field
Radhakrishnan et al., 2019	17.0494	2017/09/07	Triticum aestivum	Kubsa	Bekoji	Ethiopia	Fikirte Yirga	ERS3172864	Field
Radhakrishnan et al., 2019	17.0495	2017/09/07	Triticum aestivum	Pavon-F-76	Meraro	Ethiopia	Fikirte Yirga	ERS3172865	Field
Radhakrishnan et al., 2019	17.0496	2017/09/07	Triticum aestivum	Meraro	Meraro	Ethiopia	Fikirte Yirga	ERS3172866	Field
Radhakrishnan et al., 2019	17.0497	2017/09/07	Triticum aestivum	ET13 A2	Meraro	Ethiopia	Fikirte Yirga	ERS3172867	Field
Radhakrishnan et al., 2019	17.0498	2017/09/07	Triticum aestivum	Madda Walabu	Bekoji	Ethiopia	Fikirte Yirga	ERS3172868	Field
Radhakrishnan et al., 2019	17.0499	2017/09/07	Triticum aestivum	Huluka	Meraro	Ethiopia	Fikirte Yirga	ERS3172869	Field
Radhakrishnan et al., 2019	17.0500	2017/10/11	Triticum aestivum	Dandaa	Hadya Lemo Dicho Demala	Ethiopia	David, gebre and yoseph	ERS3172870	Field
Radhakrishnan et al., 2019	17.0501	2017/10/11	Triticum aestivum	Unknown	Silt'e	Ethiopia	David, gebre and yoseph	ERS3172871	Field
Radhakrishnan et al., 2019	17.0503	2017/10/11	Triticum aestivum	Digalu	Weliso Kora	Ethiopia	David, gebre and yoseph	ERS3172872	Field
Radhakrishnan et al., 2019	17.0504	2017/10/11	Triticum aestivum	Kakaba	Ilu kobo	Ethiopia	David, gebre and yoseph	ERS3172854	Field
Radhakrishnan et al., 2019	17.0505	2017/10/11	Triticum aestivum	Dandaa	Gurage Zone	Ethiopia	David, gebre and yoseph	ERS3172855	Field
Radhakrishnan et al., 2019	17.0507	2017/10/12	Triticum aestivum	Unknown	Limo Lereba Roma	Ethiopia	David, gebre and yoseph	ERS3172857	Field
Radhakrishnan et al., 2019	17.0510	2017/10/12	Triticum aestivum	Ogolcho	Shinshihco	Ethiopia	David, gebre and yoseph	ERS3172873	Field
Radhakrishnan et al., 2019	17.0511	2017/10/12	Triticum aestivum	Kakaba	Danbora Amancho Boganeos	Ethiopia	Unknown	ERS3172874	Field
Radhakrishnan et al., 2019	17.0515	2017/10/13	Triticum aestivum	Unknown	Silti Wereda Danicho Azoro	Ethiopia	David, gebre and yoseph	ERS3172875	Field
Radhakrishnan et al., 2019	17.0518	2017/10/13	Triticum aestivum	Digalu	Tiya	Ethiopia	David, gebre and yoseph	ERS3172876	Field
Radhakrishnan et al., 2019	17.0519	2017/10/13	Triticum aestivum	Unknown	Wilting Woreda	Ethiopia	David, gebre and yoseph	ERS3172877	Field
Radhakrishnan et al., 2019	17.0520	2017/10/15	Triticum aestivum	Bolo	Arsi Robe	Ethiopia	Fikirte Yirga	ERS3172878	Field
Radhakrishnan et al., 2019	17.0521	2017/10/15	Triticum aestivum	KBG-01	Arsi Robe	Ethiopia	Fikirte Yirga	ERS3172879	Field
Radhakrishnan et al., 2019	17.0523	2017/10/15	Triticum aestivum	Kubsa	Bilalo	Ethiopia	Fikirte Yirga	ERS3172880	Field
Radhakrishnan et al., 2019	17.0525	2017/10/17	Triticum aestivum	ET13 A3	Aleltu Fiche Gelila	Ethiopia	Fikirte, tsega and yoseph	ERS3172881	Field
Radhakrishnan et al., 2019	17.0528	2017/10/17	Triticum aestivum	Dandaa	Aleltu Chole Shenkole	Ethiopia	Unknown	ERS3172882	Field
Radhakrishnan et al., 2019	17.0532	2017/10/18	Triticum aestivum	Hidase	Ch'aso	Ethiopia	Fikirte, tsega and yoseph	ERS3172883	Field
Radhakrishnan et al., 2019	17.0548	2017/10/23	Triticum aestivum	Unknown	Lay Gayint 08 Wuha Midir	Ethiopia	Fikirte, tsega and yoseph	ERS3172884	Field
Radhakrishnan et al., 2019	17.0549	2017/10/23	Triticale	Unknown	Lay Gayint Kebele 07	Ethiopia	Fikirte, Tsega-ab and yoseph	ERS3172885	Field
Radhakrishnan et al., 2019	17.0553	2017/10/24	Triticum aestivum	Digalu	Absila	Ethiopia	Fikirte, Tsega-ab and yoseph	ERS3172886	Field
Radhakrishnan et al., 2019	17.0557	2017/10/25	Triticum aestivum	Dashen	Kuyu Liben Kura	Ethiopia	Fikirte, Tsega-ab and yoseph	ERS3172887	Field
Radhakrishnan et al., 2019	17.05585	2017/10/26	Triticum aestivum	Millenium	Arsi Robe	Ethiopia	Fikirte Yirga	ERS3172888	Field
Radhakrishnan et al., 2019	17.0559	2017/11/08	Triticum aestivum	Madda Walabu	Dinsho Abakera Zalo	Ethiopia	David, Ayele and Yoseph	ERS3172889	Field
Radhakrishnan et al., 2019	17.0562	2017/11/08	Triticum dicoccon	Unknown	Sinana Kabira Shaya	Ethiopia	David, Ayele and Yoseph	ERS3172890	Field
Radhakrishnan et al., 2019	17.0563	2017/11/08	Triticum aestivum	Sofumer	Sinana Kabira	Ethiopia	David, Ayele and Yoseph	ERS3172891	Field
Radhakrishnan et al., 2019	17.0564	2017/11/09	Triticum aestivum	Sofumer	Sinana Kabira	Ethiopia	David, Ayele and Yoseph	ERS3172892	Field
Radhakrishnan et al., 2019	17.0565	2017/11/10	Triticum aestivum	Sofumer	Sinana Kabira	Ethiopia	David, Ayele and Yoseph	ERS3172893	Field
Radhakrishnan et al., 2019	17.0567	2017/11/09	Triticum aestivum	Unknown	Selka	Ethiopia	David, Ayele and Yoseph	ERS3172894	Field
Radhakrishnan et al., 2019	17.0569	2017/11/09	Triticum aestivum	Kasuku	Sinana RS	Ethiopia	David, Ayele and Yoseph	ERS3172895	Field
Radhakrishnan et al., 2019	17.0570	2017/11/09	Triticum durum	Bulala	Sinana RS	Ethiopia	David, Ayele and Yoseph	ERS3172896	Field
Radhakrishnan et al., 2019	17.0571	2017/11/09	Triticum aestivum	Unknown	Sinana RS	Ethiopia	David, Ayele and Yoseph	ERS3172897	Field
Radhakrishnan et al., 2019	17.0593	2017/07/27	Triticum aestivum	Wane	Arsi Robe	Ethiopia	Kulumsa	ERS3172898	Field
Radhakrishnan et al., 2019	17.0595	2017/08/29	Triticum aestivum	K62954A	Assasa	Ethiopia	Kulumsa	ERS3172899	Field
Radhakrishnan et al., 2019	17.0600	2017/09/07	Triticum aestivum	Galema	Meraro	Ethiopia	Kulumsa	ERS3172900	Field
Radhakrishnan et al., 2019	17.0602	2017/09/07	Triticum aestivum	Lemu	Meraro	Ethiopia	Kulumsa	ERS3172901	Field
Radhakrishnan et al., 2019	17.0611	2017/12/01	Triticum aestivum	Unknown	Sinana	Ethiopia	David Hodson	ERS3172902	Field
Radhakrishnan et al., 2019	17.0612	2017/12/01	Triticum aestivum	Unknown	Sinana	Ethiopia	David Hodson	ERS3172903	Field
Radhakrishnan et al., 2019	17.0613	2017/12/01	Triticum aestivum	Unknown	Sinana	Ethiopia	David Hodson	ERS3172904	Field
Radhakrishnan et al., 2019	17.0614	2017/12/01	Triticum aestivum	Unknown	Sinana	Ethiopia	David Hodson	ERS3172905	Field
Radhakrishnan et al., 2019	17.0615	2017/12/01	Triticum aestivum	Unknown	Sinana	Ethiopia	David Hodson	ERS3172906	Field
Schwessinger et al., 2018	Pst 104E137A-: 6dpi 1	1979	Triticum aestivum	Morocco	Australia	Australia	Unknown	SRR6043970	Lab
Schwessinger et al., 2018	Pst 104E137A-: 6dpi 2	1979	Triticum aestivum	Morocco	Australia	Australia	Unknown	SRR6043967	Lab
Schwessinger et al., 2018	Pst 104E137A-: 6dpi 3	1979	Triticum aestivum	Morocco	Australia	Australia	Unknown	SRR6043967	Lab
Schwessinger et al., 2018	Pst 104E137A-: 9dpi 1	1979	Triticum aestivum	Morocco	Australia	Australia	Unknown	SRR6043966	Lab
Schwessinger et al., 2018	Pst 104E137A-: 9dpi 2	1979	Triticum aestivum	Morocco	Australia	Australia	Unknown	SRR6043965	Lab
Schwessinger et al., 2018	Pst 104E137A-: 9dpi 3	1979	Triticum aestivum	Morocco	Australia	Australia	Unknown	SRR6043969	Lab
Schwessinger et al., 2018	Pst 104E137A-: Germinated Spores Rep 1	1979	None	N/A	Australia	Australia	Unknown	SRR6043973	Lab
Schwessinger et al., 2018	Pst 104E137A-: Germinated Spores Rep 2	1979	None	N/A	Australia	Australia	Unknown	SRR6043972	Lab
Schwessinger et al., 2018	Pst 104E137A-: Germinated Spores Rep 3	1979	None	N/A	Australia	Australia	Unknown	SRR6043975	Lab
Schwessinger et al., 2018	Pst 104E137A-: Haustoria Enriched 1	1979	Triticum aestivum	Morocco	Australia	Australia	Unknown	SRR6043974	Lab
Schwessinger et al., 2018	Pst 104E137A-: Haustoria Enriched 2	1979	Triticum aestivum	Morocco	Australia	Australia	Unknown	SRR6043977	Lab
Schwessinger et al., 2018	Pst 104E137A-: Haustoria Enriched 3	1979	Triticum aestivum	Morocco	Australia	Australia	Unknown	SRR6043976	Lab
Schwessinger et al., 2018	Pst 104E137A-: Ungerminated Spores Rep 1	1979	None	N/A	Australia	Australia	Unknown	SRR6043979	Lab
Schwessinger et al., 2018	Pst 104E137A-: Ungerminated Spores Rep 2	1979	None	N/A	Australia	Australia	Unknown	SRR6043978	Lab
Schwessinger et al., 2018	Pst 104E137A-: Ungerminated Spores Rep 3	1979	None	N/A	Australia	Australia	Unknown	SRR6043971	Lab
This study	14.0003	2014/06/12	Triticum aestivum	Tilman	Kujavy	Czechia	Vaclav Sklenar	ERS4800026	Field
This study	14.0038	2014/06/13	Triticum aestivum	Akteur	Etzdorf	Germany	Jochen Prochnow	ERS4800027	Field
This study	14.0045	2014/07/04	Triticum aestivum	Bohemia	Chrudim	Czechia	Slezak	ERS4800028	Field
This study	14.0048	2014/06/17	Triticum aestivum	Unknown	Poland	Poland	BASF	ERS4800029	Field
This study	14.0049	2014/06/17	Triticum aestivum	Zeppelin	Poland	Poland	BASF	ERS4800030	Field
This study	14.0053	2014/07/04	Triticum aestivum	Unknown	Silstedt	Germany	Ruth Bryant	ERS4800387	Field
This study	14.0054	2014/06/26	Triticum aestivum	Robigus	Louville	France	Ruth Bryant	ERS4800388	Field
This study	14.0058	2014/06/26	Triticum aestivum	Warrior	Louville	France	Ruth Bryant	ERS4800389	Field
This study	14.0073	2014/07/04	Triticum aestivum	Camargo	Caparroso	Spain	Felix Ibirica	ERS4800031	Field
This study	14.0074	2014/07/03	Triticum aestivum	Paledor	Espejo	Spain	Florencio Guinea	ERS4800032	Field
This study	14.0075	2014/07/03	Triticum aestivum	Paledor	Suzana	Spain	Maires Perez Carro	ERS4800033	Field
This study	14.0082	2014/05/13	Triticum aestivum	Primus	Gommershoven	Germany	Prochnow	ERS4800034	Field
This study	14.0106	2014/06/13	Triticum aestivum	Kranich	Morley (Norfolk)	UK	James Brown	ERS4800262	Field
This study	14.0131	2014/06/18	Triticum aestivum	Solstice	Wolferton	UK	NIAB	ERS4800360	Field
This study	14.0162	2014/01/23	Triticum aestivum	Timber	Caythorpe	UK	NIAB	ERS4800361	Field
This study	14.0171	2014/05/16	Triticum aestivum	KWS Kielder	Telford	UK	NIAB	ERS4800362	Field
This study	14.0272	2014/10/16	Triticum aestivum	KS Mwamba	MauNarok	Kenya	Ruth Wanyera	ERS4800266	Field
This study	14.0274	2014/10/16	Triticum aestivum	Kwale	MauNarok	Kenya	Ruth Wanyera	ERS4800267	Field
This study	14.0275	2014/12/08	Triticum aestivum	NJRBW2	Mau Summit	Kenya	Ruth Wanyera	ERS4800268	Field
This study	14.0277	2014/12/10	Triticum aestivum	Robin	Judea	Kenya	Ruth Wanyera	ERS4800269	Field
This study	15.0007	2015/04/07	Triticum aestivum	Einstein	Westmaas	The Netherlands	Guus Bergmans	ERS4800035	Field
This study	15.0008	2015/04/09	Triticum aestivum	Atomic	Kamperland	The Netherlands	Guus Bergmans	ERS4800036	Field
This study	15.0009	2015/05/04	Triticum aestivum	Unknown	Ramot Menashe	Israel	Udi Meidan	ERS4800241	Field
This study	15.0011	2015/05/04	Triticum aestivum	Unknown	Beeri	Israel	Udi Meidan	ERS4800242	Field
This study	15.0012	2015/05/04	Triticum aestivum	Unknown	Nahal Shikma	Israel	Udi Meidan	ERS4800243	Field
This study	15.0013	2015/05/04	Triticum aestivum	Unknown	Yad Mordechai	Israel	Udi Meidan	ERS4800244	Field
This study	15.0020	2014/12/11	Triticum aestivum	Unknown	UK	UK	NIAB	ERS4800363	Field
This study	15.0022	2015/05/07	Triticum aestivum	KWS Loft	Wetze	Germany	Nina Pfeiffer and Hendrik Ebbighausen	ERS4800280	Field
This study	15.0023	2015/05/07	Triticum aestivum	JB Asano	Wetze	Germany	Nina Pfeiffer and Hendrik Ebbighausen	ERS4800281	Field
This study	15.0034	2015/04/17	Triticum aestivum	Evolution	Bury St Edmunds	UK	Amelia Hubbard	ERS4800364	Field
This study	15.0055	2015/04/30	Triticum aestivum	Califa Sur	Jerez	Spain	Manuel Infantes	ERS4800308	Field
This study	15.0057	2015/04/28	Triticum aestivum	Alkimides	Santa Cruz de Tenerife	Spain	Manuel Infantes	ERS4800309	Field
This study	15.0058	2015/04/28	Triticum aestivum	Unknown	Santa Cruz de Tenerife	Spain	Manuel Infantes	ERS4800310	Field
This study	15.0060	2015/05/08	Triticum aestivum	Nogal	Elorz	Spain	Enrique Sánchez-Monge	ERS4800311	Field
This study	15.0061	2015/05/08	Triticum aestivum	Camargo	Elorz	Spain	Enrique Sánchez-Monge	ERS4800312	Field
This study	15.0063	2015/05/08	Triticum durum	Avispa	Medigorría	Spain	Enrique Sánchez-Monge	ERS4800313	Field
This study	15.0070	2015/05/06	Triticum aestivum	Unknown	Rimski Šančevi	Serbia	Aleksandar Vojisavljevic	ERS4800253	Field
This study	15.0072	2015/05/06	Triticum aestivum	Unknown	Rimski Šančevi	Serbia	Aleksandar Vojisavljevic	ERS4800254	Field
This study	15.0073	2015/05/07	Triticum aestivum	Zvezdana	Rimski Šančevi	Serbia	Aleksandar Vojisavljevic	ERS4800255	Field
This study	15.0075	2015/05/07	Triticum aestivum	Zvezdana	Krčedin	Serbia	Aleksandar Vojisavljevic	ERS4800256	Field
This study	15.0080	2015/05/07	Triticum aestivum	Ohio	Österlen	Sweden	Tina Henriksson	ERS4800301	Field
This study	15.0082	2015/05/07	Triticum aestivum	Sj8547301	Österlen	Sweden	Tina Henriksson	ERS4800302	Field
This study	15.0085	2015/05/15	Triticum aestivum	Tilman	Hrubčice	Czechia	Tomáš Nováček	ERS4800314	Field
This study	15.0087	2015/05/15	Triticum aestivum	RGT Matahari	Hrubčice	Czechia	Tomáš Nováček	ERS4800315	Field
This study	15.0088	2015/05/18	Triticum aestivum	KWS Sterling	Louville	France	Ruth Bryant	ERS4800390	Field
This study	15.0089	2015/05/18	Triticum aestivum	Amplify	Louville	France	Ruth Bryant	ERS4800391	Field
This study	15.0090	2015/05/18	Triticum aestivum	Ionesco	Louville	France	Ruth Bryant	ERS4800392	Field
This study	15.0091	2015/05/18	Triticum aestivum	Solstice	Louville	France	Ruth Bryant	ERS4800393	Field
This study	15.0094	2015/05/18	Triticum aestivum	Altigo	Louville	France	Ruth Bryant	ERS4800394	Field
This study	15.0096	2015/05/18	Triticum aestivum	RGT Castelno	Louville	France	Ruth Bryant	ERS4800395	Field
This study	15.0097	2015/05/18	Triticum aestivum	Ethic	Louville	France	Ruth Bryant	ERS4800396	Field
This study	15.0105	2015/05/11	Triticum aestivum	Irenerio	Ozzano	Italy	Claudio Romagnoli	ERS4800037	Field
This study	15.0106	2015/05/11	Triticum aestivum	Irenerio	Ozzano	Italy	Claudio Romagnoli	ERS4800038	Field
This study	15.0107	2015/05/11	Triticum aestivum	Irenerio	Conselice	Italy	Enrico Gentili	ERS4800039	Field
This study	15.0108	2015/05/19	Triticum aestivum	Modern	Proviseux	France	Momont Philippe	ERS4800282	Field
This study	15.0109	2015/05/19	Triticum aestivum	Hywin	Proviseux	France	Momont Philippe	ERS4800283	Field
This study	15.0110	2015/05/19	Triticum aestivum	Modern	Meurchin	France	Momont Philippe	ERS4800284	Field
This study	15.0111	2015/05/11	Triticum aestivum	Victo	Germany	Germany	Sebastian Fischer	ERS4800040	Field
This study	15.0112	2015/05/11	Triticum aestivum	Victo	Germany	Germany	Sebastian Fischer	ERS4800041	Field
This study	15.0114	2015/05/11	Triticum aestivum	Victo	Ruchheim	Germany	Sebastian Fischer	ERS4800042	Field
This study	15.0115	2015/05/11	Triticum aestivum	Victo	Germany	Germany	Sebastian Fischer	ERS4800043	Field
This study	15.0116	2015/05/11	Triticum aestivum	Victo	Germany	Germany	Sebastian Fischer	ERS4800044	Field
This study	15.0118	2015/05/11	Triticum aestivum	JB Asano	Gronau	Germany	Sebastian Fischer	ERS4800045	Field
This study	15.0121	2015/05/18	Triticum aestivum	Gallant	Clacton	UK	Javier Pericas	ERS4800046	Field
This study	15.0122	2015/05/18	Triticum aestivum	KWS Santiago	Nauhton	UK	Javier Pericas	ERS4800047	Field
This study	15.0125	2015/05/18	Triticum aestivum	Solstice	Layer de la Haye	UK	Javier Pericas	ERS4800048	Field
This study	15.0126	2015/05/18	Triticum aestivum	KWS Kielder	Hemingstone	UK	Javier Pericas	ERS4800049	Field
This study	15.0127	2015/05/18	Triticum aestivum	KWS Santiago	Rougham (Suffolk)	UK	Javier Pericas	ERS4800050	Field
This study	15.0129	2015/05/18	Triticum aestivum	Gallant	Tuddenham	UK	Javier Pericas	ERS4800051	Field
This study	15.0132	2015/05/18	Triticum aestivum	JB Asano	Mignault	Belgium	Yves Decroos	ERS4800052	Field
This study	15.0136	2015/05/18	Triticum aestivum	Expert	Doel	Belgium	Yves Decroos	ERS4800053	Field
This study	15.0137	2015/05/11	Triticum aestivum	Unknown	Welsch Billig	Germany	Florian Traust	ERS4800054	Field
This study	15.0138	2015/05/11	Triticum aestivum	Unknown	Moselsürsch	Germany	Florian Traust	ERS4800055	Field
This study	15.0139	2015/05/18	Triticum aestivum	JB Asano	Wohlde	Germany	KWS Lochow	ERS4800285	Field
This study	15.0140	2015/05/18	Triticum aestivum	KWS Loft	Wohlde	Germany	KWS Lochow	ERS4800286	Field
This study	15.0143	2015/05/18	Triticum aestivum	Winnetou	Lippetal	Germany	Ralf Plessow	ERS4800056	Field
This study	15.0144	2015/05/18	Triticum aestivum	Rumor	Lippetal	Germany	Ralf Plessow	ERS4800057	Field
This study	15.0145	2015/05/18	Triticum aestivum	KWS Loft	Lippetal	Germany	Ralf Plessow	ERS4800058	Field
This study	15.0146	2015/05/18	Triticum aestivum	JB Asano	Lippetal	Germany	Ralf Plessow	ERS4800059	Field
This study	15.0147	2015/05/11	Triticum aestivum	Kanzler	Motterwitz	Germany	Thomas Zschaeckel	ERS4800457	Field
This study	15.0148	2015/05/11	Triticum aestivum	Akteur	Oberboihingen	Germany	Rainer Koch	ERS4800060	Field
This study	15.0149	2015/05/05	Triticum aestivum	JB Asano	Buchbach	Germany	Lutz Martin	ERS4800061	Field
This study	15.0150	2015/05/11	Triticum aestivum	KWS Loft	Bühren	Germany	Michael Sauder	ERS4800062	Field
This study	15.0152	2015/05/11	Triticum aestivum	JB Asano	Erlangen	Germany	Heiko Bauer	ERS4800063	Field
This study	15.0153	2015/05/18	Triticum aestivum	Califa Sur	Lebrija	Spain	Jose A. Torres	ERS4800064	Field
This study	15.0154	2015/05/18	Triticum aestivum	Califa Sur	Lebrija	Spain	Jose A. Torres	ERS4800065	Field
This study	15.0166	2015/05/20	Triticum aestivum	Gordian	Branisovice	Czechia	Jan Paner	ERS4800397	Field
This study	15.0167	2015/05/20	Triticum aestivum	RGT Matahari	Branisovice	Czechia	Jan Paner	ERS4800398	Field
This study	15.0168	2015/05/20	Triticum aestivum	Bohemia	Branisovice	Czechia	Jan Paner	ERS4800399	Field
This study	15.0169	2015/05/20	Triticum aestivum	Brokat	Branisovice	Czechia	Jan Paner	ERS4800400	Field
This study	15.0170	2015/05/20	Triticum aestivum	Turandot	Branisovice	Czechia	Jan Paner	ERS4800401	Field
This study	15.0171	2015/05/18	Triticum aestivum	Kelvin	Oostburg	The Netherlands	Guus Bergmans	ERS4800066	Field
This study	15.0176	2015/05/25	Triticum aestivum	AC Superb	Merchouch	Morocco	Richard Oliver	ERS4800182	Field
This study	15.0177	2015/05/25	Triticum aestivum	Unknown	Merchouch	Morocco	Richard Oliver	ERS4800183	Field
This study	15.0178	2015/05/25	Triticum aestivum	Unknown	Merchouch	Morocco	Richard Oliver	ERS4800184	Field
This study	15.0179	2015/05/25	Triticum aestivum	Trident	Merchouch	Morocco	Richard Oliver	ERS4800185	Field
This study	15.0180	2015/05/25	Triticum aestivum	Wilma	Merchouch	Morocco	Richard Oliver	ERS4800186	Field
This study	15.0192	2015/06/08	Triticum aestivum	Unknown	Norwich	UK	Clare Lewis	ERS4800261	Field
This study	15.0203	2015/06/01	Triticum aestivum	GK Elet	Győr	Hungary	Adamszul Tamas	ERS4800067	Field
This study	15.0204	2015/06/01	Triticum aestivum	Mv Tallér	Szekszárd	Hungary	Adamszul Tamas	ERS4800068	Field
This study	15.0205	2015/05/27	Triticum aestivum	Alixan	Luglon	France	Patrick Pigeon	ERS4800069	Field
This study	15.0206	2015/06/01	Triticum aestivum	Unknown	Lyuben	Bulgaria	Todor Manslov	ERS4800070	Field
This study	15.0207	2015/06/01	Triticum aestivum	Sadovo 772	Lyuben	Bulgaria	Todor Manslov	ERS4800071	Field
This study	15.0208	2015/05/18	Triticum aestivum	JB Asano	Selingenstadt	Germany	Judith Manger	ERS4800287	Field
This study	15.0209	2015/05/18	Triticum aestivum	KWS Loft	Selingenstadt	Germany	Judith Manger	ERS4800288	Field
This study	15.0219	2015/05/27	Triticum aestivum	Trapez	Touffreville-sur-Eu	France	Thomas Martel	ERS4800072	Field
This study	15.0220	2015/05/26	Triticum aestivum	JB Asano	Quellendorf	Germany	Andreas Heckmann	ERS4800073	Field
This study	15.0221	2015/05/26	Triticum aestivum	KWS Loft	Quellendorf	Germany	Andreas Heckmann	ERS4800074	Field
This study	15.0222	2015/06/01	Triticum aestivum	Matea	Gotalovo	Croatia	Nikola Ettinger	ERS4800075	Field
This study	15.0224	2015/06/02	Triticum aestivum	Alixan	Allouange	France	Celi Baravie	ERS4800076	Field
This study	15.0225	2015/06/02	Triticum aestivum	Trapez	Mœuvres	France	BASF France	ERS4800077	Field
This study	15.0226	2015/06/02	Triticum aestivum	Trapez	La Capelle	France	BASF France	ERS4800078	Field
This study	15.0231	2015/06/01	Triticum aestivum	Cordiale	Newton	UK	Jacob Lage	ERS4800289	Field
This study	15.0234	2015/06/01	Triticum aestivum	KWS Loft	Bothkamp	Germany	S. Först	ERS4800079	Field
This study	15.0235	2015/06/02	Triticum aestivum	Alixan	Grézillé	France	F. Girardeau	ERS4800080	Field
This study	15.0236	2015/06/02	Triticum aestivum	Golia	Murath	Turkey	Hüseyin Büyük	ERS4800081	Field
This study	15.0237	2015/06/02	Triticum aestivum	Golia	Babaeski	Turkey	Hüseyin Büyük	ERS4800082	Field
This study	15.0239	2015/05/26	Triticum aestivum	Trapez	Écouis	France	Thomas Martel	ERS4800083	Field
This study	15.0242	2015	Triticum aestivum	Ripper	Momont	France	KWS Mormont	ERS4800290	Field
This study	15.0245	2015	Triticum aestivum	Recital	Momont	France	KWS Mormont	ERS4800291	Field
This study	15.0248	2015/06/02	Triticum aestivum	Trapez	Saint-Germain-en-Laye	France	Thomas Martel	ERS4800084	Field
This study	15.0249	2015/05/27	Triticum aestivum	Trapez	Bourgogne	France	Alexandra Fricotteau	ERS4800085	Field
This study	15.0250	2015/05/26	Triticum aestivum	Trapez	Pontfaverger	France	Philippe Briard	ERS4800086	Field
This study	15.0251	2015/05/25	Triticum aestivum	Brokat	Rokytnice	Czechia	Vaclav Sklenar	ERS4800087	Field
This study	15.0252	2015/05/22	Triticum aestivum	Brokat	Kněževes	Czechia	Daniel Nerad	ERS4800088	Field
This study	15.0253	2015/05/18	Triticum aestivum	JB Asano	Hingste	Germany	Joachim Dieter Fannasch	ERS4800089	Field
This study	15.0254	2015/05/18	Triticum aestivum	Matrix	Hingste	Germany	Joachim Dieter Fannasch	ERS4800090	Field
This study	15.0255	2015/05/18	Triticum aestivum	JB Asano	Seelze	Germany	Alexander Laustrodsv	ERS4800091	Field
This study	15.0256	2015/05/19	Triticum aestivum	Primus	Gommershoven	Germany	Lena Agelhen	ERS4800092	Field
This study	15.0257	2015/05/19	Triticum aestivum	JB Asano	Walkendorf	Germany	Christoph Palkenat	ERS4800093	Field
This study	15.0258	2015/05/28	Triticum aestivum	JB Asano	Melle	Germany	Grewe Mareitze	ERS4800458	Field
This study	15.0259	2015/05/28	Triticum aestivum	Solstice	Melle	Germany	Grewe Mareitze	ERS4800459	Field
This study	15.0260	2015/05/28	Triticum aestivum	Beluga	Melle	Germany	Grewe Mareitze	ERS4800460	Field
This study	15.0261	2015/05/28	Triticum aestivum	KWS Cleveland	Melle	Germany	Grewe Mareitze	ERS4800461	Field
This study	15.0262	2015/05/28	Triticum aestivum	Inspiration	Melle	Germany	Grewe Mareitze	ERS4800462	Field
This study	15.0263	2015/05/28	Triticum aestivum	Oakley	Melle	Germany	Grewe Mareitze	ERS4800463	Field
This study	15.0264	2015/06/09	Triticum aestivum	Manitou	Harzhof	Germany	Klaus Peter	ERS4800464	Field
This study	15.0265	2015/06/09	Triticum aestivum	Boxer	Harzhof	Germany	Klaus Peter	ERS4800465	Field
This study	15.0267	2015/06/09	Triticum aestivum	RGT Reform	Harzhof	Germany	Klaus Peter	ERS4800466	Field
This study	15.0268	2015/06/09	Triticum aestivum	Landsknecht	Harzhof	Germany	Klaus Peter	ERS4800467	Field
This study	15.0269	2015/06/09	Triticum aestivum	Elixer	Harzhof	Germany	Klaus Peter	ERS4800468	Field
This study	15.0270	2015/06/09	Triticum aestivum	RGT Reform	Harzhof	Germany	Klaus Peter	ERS4800469	Field
This study	15.0271	2015/05/26	Triticum aestivum	Cordiale	Caythorpe	UK	Menke Hopma	ERS4800094	Field
This study	15.0274	2015/05/13	Triticum aestivum	KWS Kielder	Ledbury	UK	UKCPVS	ERS4800487	Field
This study	15.0292	2015/05/27	Triticum aestivum	Britannia	Benniworth	UK	UKCPVS	ERS4800488	Field
This study	15.0341	2015/07/06	Triticum aestivum	Invicta	Osgodby	UK	Paul Fenwick	ERS4800316	Field
This study	15.0342	2015/07/06	Triticum aestivum	Kranich	Osgodby	UK	Paul Fenwick	ERS4800317	Field
This study	15.0343	2015/07/06	Triticum aestivum	Unknown	Osgodby	UK	Paul Fenwick	ERS4800318	Field
This study	15.0344	2015/07/06	Triticum aestivum	Tulsa	Osgodby	UK	Paul Fenwick	ERS4800319	Field
This study	15.0347	2015/07/07	Triticum aestivum	Unknown	Helsignør	Denmark	Z. A. Pretorius	ERS4800516	Field
This study	15.0376	2015/03/25	Triticum aestivum	Victo	Whittlesford	UK	David Feuerhelm	ERS4800470	Field
This study	15.0377	2015/04/16	Triticum aestivum	Victo	Whittlesford	UK	David Feuerhelm	ERS4800471	Field
This study	15.0379	2015/05/27	Triticum aestivum	Cougar	Sturminster Newton	UK	David Feuerhelm	ERS4800472	Field
This study	15.0380	2015/05/27	Triticum aestivum	Stigg	Sturminster Newton	UK	David Feuerhelm	ERS4800473	Field
This study	15.0381	2015/05/27	Triticum aestivum	JB Diego	Sturminster Newton	UK	David Feuerhelm	ERS4800474	Field
This study	15.0382	2015/06/01	Triticum aestivum	5603HR	Sutton Bridge	UK	David Feuerhelm	ERS4800475	Field
This study	15.0384	2015/06/03	Triticum aestivum	KWS Kielder	Saultain	France	David Feuerhelm	ERS4800476	Field
This study	15.0385	2015/06/08	Triticum aestivum	Timber	Whittlesford	UK	David Feuerhelm	ERS4800477	Field
This study	15.0387	2015/06/08	Triticum aestivum	Kranich	Whittlesford	UK	David Feuerhelm	ERS4800478	Field
This study	15.0389	2015/06/10	Triticum aestivum	KWS Kielder	Glenrothes	UK	David Feuerhelm	ERS4800479	Field
This study	15.0390	2015/06/14	Triticum aestivum	Unknown	Sturminster Newton	UK	David Feuerhelm	ERS4800480	Field
This study	15.0395	2015/06/09	Triticum aestivum	Rumor	Hemmingen	Germany	Mareitze Grewe	ERS4800481	Field
This study	15.0396	2015/06/09	Triticum aestivum	Inspiration	Hemmingen	Germany	Mareitze Grewe	ERS4800482	Field
This study	15.0397	2015/06/09	Triticum aestivum	Gallant	Hemmingen	Germany	Mareitze Grewe	ERS4800483	Field
This study	15.0399	2015/06/09	Triticum aestivum	Panacea	Hemmingen	Germany	Mareitze Grewe	ERS4800484	Field
This study	15.0405	2015/06/25	Triticum aestivum	Cougar	Melton Mowbray	UK	John Rides	ERS4800292	Field
This study	15.0407	2015/06/25	Triticum aestivum	Cordiale	Melton Mowbray	UK	John Rides	ERS4800293	Field
This study	15.0408	2015/06/25	Triticum aestivum	Reflection	Melton Mowbray	UK	John Rides	ERS4800294	Field
This study	15.0410	2015/06/16	Triticum aestivum	Arkadia	Jarosławiec	Poland	Szymon Łączny	ERS4800095	Field
This study	15.0411	2015/06/15	Triticum aestivum	Wydma	Jarosławiec	Poland	Szymon Łączny	ERS4800096	Field
This study	15.0419	2015/06/15	Triticum aestivum	Akteur	Groitzsch	Germany	Thomas Meter	ERS4800097	Field
This study	15.0424	2015/07/16	Triticum aestivum	Unknown	Rothwell (Lincolnshire)	UK	Paul Fenwick	ERS4800320	Field
This study	15.0432	2015/06/09	Triticum aestivum	Kranich	Whittlesford	UK	UKCPVS	ERS4800489	Field
This study	15.0433	2015/06/09	Triticum aestivum	Warrior	Whittlesford	UK	UKCPVS	ERS4800490	Field
This study	15.0455	2015/06/12	Triticum aestivum	KWS Kielder	Sutton Scotney	UK	UKCPVS	ERS4800491	Field
This study	15.0464	2015/06/15	Triticum aestivum	Horatio	East Lothian	UK	UKCPVS	ERS4800492	Field
This study	15.0493	2015/06/18	Triticum aestivum	Unknown	Headley Hall	UK	UKCPVS	ERS4800493	Field
This study	15.0515	2015/06/19	Triticum aestivum	Invicta	Mears Ashby	UK	UKCPVS	ERS4800494	Field
This study	15.0517	2015/06/24	Triticum aestivum	Zulu	North Yorkshire	UK	UKCPVS	ERS4800495	Field
This study	15.0523	2015/06/26	Triticum aestivum	XI19	Bishop Burton	UK	UKCPVS	ERS4800496	Field
This study	15.0527	2015/07/01	Triticum aestivum	Invicta	Lincoln	UK	UKCPVS	ERS4800497	Field
This study	15.0537	2015/07/02	Triticum aestivum	KWS Santiago	Leicestershire	UK	UKCPVS	ERS4800498	Field
This study	15.0546	2015/07/03	Triticum aestivum	Invicta	Wolferton	UK	UKCPVS	ERS4800499	Field
This study	15.0550	2015/07/09	Triticum aestivum	Zulu	Boston	UK	UKCPVS	ERS4800500	Field
This study	15.0553	2015/06/04	Triticum aestivum	Monterey	Cambridge	UK	UKCPVS	ERS4800501	Field
This study	15.0612	2015/10/07	Triticum aestivum	Unknown	Adigulo AS	Ethiopia	David Hodson	ERS4800169	Field
This study	15.0613	2015/10/07	Triticum aestivum	Unknown	Mekana	Ethiopia	David Hodson	ERS4800170	Field
This study	15.0616	2015/07/21	Triticum aestivum	Invicta	Rothwell (Lincolnshire)	UK	UKCPVS	ERS4800502	Field
This study	15.0624	2015/11/23	Triticum aestivum	Unknown	Sinana	Ethiopia	David Hodson	ERS4800171	Field
This study	15.0625	2015/11/23	Triticum aestivum	Unknown	Sinana RS	Ethiopia	David Hodson	ERS4800172	Field
This study	15.0627	2015/11/24	Triticum aestivum	Huluka	Kasowera	Ethiopia	David Hodson	ERS4800173	Field
This study	15.0648	2016/03/02	Triticum aestivum	Victo	Cambridge	UK	NIAB	ERS4800365	Field
This study	15.0649	2016/03/02	Triticum aestivum	Victo	Cambridge	UK	NIAB	ERS4800366	Field
This study	15.0651	2015/10	Triticum aestivum	Mace	Scadden	Australia	Belinda Cox	ERS4800187	Field
This study	15.0652	2015/10	Triticum aestivum	Unknown	Scadden	Australia	Belinda Cox	ERS4800188	Field
This study	15.0653	2015/10	Triticum aestivum	Unknown	Australia	Australia	Belinda Cox	ERS4800189	Field
This study	16.0019	2016/02/10	Triticum aestivum	Unknown	Unknown	Unknown	NIAB	ERS4800367	Field
This study	16.0023	2016/02/16	Triticum aestivum	Graham	Holbeach Marsh	UK	Charles Sadler	ERS4800485	Field
This study	16.0037	2016/04/14	Triticum durum	Unknown	Montbartier	France	Maxion Chapus	ERS4800402	Field
This study	16.0038	2016/04/14	Triticum durum	Unknown	Montbartier	France	Maxion Chapus	ERS4800403	Field
This study	16.0087	2016/05/03	Triticum aestivum	Unknown	Osijek	Croatia	Dario Novoselović	ERS4799982	Field
This study	16.0088	2016/05/09	Triticum aestivum	Žitarka	Osijek	Croatia	Dario Novoselović	ERS4799983	Field
This study	16.0089	2016/05/09	Triticum aestivum	Žitarka	Osijek	Croatia	Dario Novoselović	ERS4799984	Field
This study	16.0090	2016/05/09	Triticum aestivum	Slavonija	Osijek	Croatia	Dario Novoselović	ERS4799985	Field
This study	16.0093	2016/05/25	Triticum aestivum	Altamira	Burgos	Spain	Isabel Torró Torró	ERS4800321	Field
This study	16.0094	2016/05/25	Triticum aestivum	CCB-Ingenio	Burgos	Spain	Isabel Torró Torró	ERS4800322	Field
This study	16.0105	2016/04/28	Triticum aestivum	JING9428	Córdoba	Spain	Maria Lumbreras	ERS4800323	Field
This study	16.0106	2016/04/28	Triticum aestivum	LCS Atomo	Córdoba	Spain	Maria Lumbreras	ERS4800324	Field
This study	16.0108	2016/04/23	Triticum aestivum	Guadalete	Las Cabezas de San Juan	Spain	Maria Lumbreras	ERS4800325	Field
This study	16.0110	2016/05/17	Triticum durum	Blanco	Córdoba	Spain	Maria Lumbreras	ERS4800326	Field
This study	16.0111	2016/03/21	Triticum aestivum	KWS Santiago	Mersea	UK	John Williams	ERS4800098	Field
This study	16.0113	2016/03/21	Triticum aestivum	Reflection	Rougham (Suffolk)	UK	John Williams	ERS4800099	Field
This study	16.0114	2016/03/21	Triticum aestivum	Cordiale	Hundon	UK	John Williams	ERS4800100	Field
This study	16.0115	2016/03/21	Triticum aestivum	KWS Santiago	Lindsey	UK	John Williams	ERS4800101	Field
This study	16.0116	2016/03/21	Triticum aestivum	Reflection	Ixworth	UK	John Williams	ERS4800102	Field
This study	16.0118	2016/03/22	Triticum aestivum	Gallant	Gipping	UK	John Williams	ERS4800103	Field
This study	16.0119	2016/03/21	Triticum aestivum	Reflection	Stonham Aspal	UK	John Williams	ERS4800104	Field
This study	16.0121	2016/03/19	Triticum aestivum	Unknown	Newton	UK	Jacob Lage	ERS4800295	Field
This study	16.0122	2016/03/19	Triticum aestivum	Unknown	Newton	UK	Jacob Lage	ERS4800296	Field
This study	16.0123	2016/05/02	Triticum aestivum	Alixan	Marchélepot	France	Jean-Charles Talbourdet	ERS4800105	Field
This study	16.0124	2016/05/02	Triticum aestivum	Alixan	Marchélepot	France	Jean-Charles Talbourdet	ERS4800106	Field
This study	16.0125	2016/05/02	Triticum aestivum	Cellule	Loyat	France	Christophe Foulonneau	ERS4800107	Field
This study	16.0126	2016/05/02	Triticum aestivum	Cellule	Loyat	France	Christophe Foulonneau	ERS4800108	Field
This study	16.0127	2016/05/02	Triticum aestivum	Azzerti	Neant sur Yvel	France	Vincent Grellier	ERS4800109	Field
This study	16.0128	2016/05/02	Triticum aestivum	Azzerti	Neant sur Yvel	France	Vincent Grellier	ERS4800110	Field
This study	16.0129	2016/05/09	Triticum aestivum	Trapez	Frévin-Capelle	France	BASF	ERS4800111	Field
This study	16.0130	2016/05/09	Triticum aestivum	Trapez	Frévin-Capelle	France	BASF	ERS4800112	Field
This study	16.0131	2016/05/09	Triticum aestivum	Alixan	Grézillé	France	Florian Girardeau	ERS4800113	Field
This study	16.0133	2016/05/04	Triticum aestivum	Victo	Ruchheim	Germany	Johannes Roth	ERS4800114	Field
This study	16.0134	2016/05/04	Triticum aestivum	Victo	Ruchheim	Germany	Johannes Roth	ERS4800115	Field
This study	16.0135	2016/05/04	Triticum aestivum	Victo	Limburgerhof	Germany	Johannes Roth	ERS4800116	Field
This study	16.0136	2016/05/04	Triticum aestivum	Kerubino	Limburgerhof	Germany	Johannes Roth	ERS4800117	Field
This study	16.0137	2016/05/04	Triticum aestivum	Kerubino	Mörsch Frankenthal	Germany	Johannes Roth	ERS4800118	Field
This study	16.0138	2016/05/04	Triticum aestivum	Victo	Mörsch Frankenthal	Germany	Johannes Roth	ERS4800119	Field
This study	16.0139	2016/05/19	Triticum aestivum	Maja	Sigetec	Croatia	Nikola Ettinger	ERS4800120	Field
This study	16.0140	2016/05/17	Triticum aestivum	Califa Sur	Utrera	Spain	Jose Antonio Torres	ERS4800121	Field
This study	16.0141	2016/05/17	Triticum aestivum	Estero	Lebrija	Spain	Jose Antonio Torres	ERS4800122	Field
This study	16.0148	2016/05/24	Triticum aestivum	Vuka	Langley (Essex)	UK	Colin Patrick	ERS4799986	Field
This study	16.0149	2016/05/24	Triticum aestivum	JB Diego	Langley (Essex)	UK	Colin Patrick	ERS4799987	Field
This study	16.0150	2016/05/24	Triticum aestivum	Myriad	Langley (Essex)	UK	Colin Patrick	ERS4799988	Field
This study	16.0151	2016/05/24	Triticum aestivum	Vuka	Throws	UK	Colin Patrick	ERS4799989	Field
This study	16.0152	2016/05/24	Triticum aestivum	XI19	Throws	UK	Colin Patrick	ERS4799990	Field
This study	16.0153	2016/05/24	Triticum aestivum	Zulu	Throws	UK	Colin Patrick	ERS4799991	Field
This study	16.0154	2016/05/24	Triticum aestivum	Leeds	Throws	UK	Colin Patrick	ERS4799992	Field
This study	16.0155	2016/05/24	Triticum aestivum	JB Diego	Throws	UK	Colin Patrick	ERS4799993	Field
This study	16.0156	2016/05/24	Triticum aestivum	Belgrade	Throws	UK	Colin Patrick	ERS4799994	Field
This study	16.0157	2016/05/24	Triticum aestivum	Graham	Throws	UK	Colin Patrick	ERS4799995	Field
This study	16.0158	2016/05/24	Triticum aestivum	Vuka	Lenham	UK	Colin Patrick	ERS4799996	Field
This study	16.0159	2016/05/24	Triticum aestivum	Myriad	Lenham	UK	Colin Patrick	ERS4799997	Field
This study	16.0160	2016/05/24	Triticum aestivum	Dickens	Glastonbury	UK	Colin Patrick	ERS4799998	Field
This study	16.0161	2016/05/24	Triticum aestivum	Reflection	Stonham Aspal	UK	Cameron Hale	ERS4800123	Field
This study	16.0162	2016/06/02	Triticum aestivum	Unknown	Odessa	Ukraine	Mike Taylor	ERS4800327	Field
This study	16.0184	2016/05/26	Triticum aestivum	Hereford	Svalöv	Sweden	Tina Henriksson	ERS4800303	Field
This study	16.0191	2016/06/14	Triticum aestivum	Elixer	Svalöv	Sweden	Tina Henriksson	ERS4800304	Field
This study	16.0202	2016/06/17	Triticum aestivum	Cassius	Ickleton	UK	Ruth Bryant	ERS4800404	Field
This study	16.0203	2016/06/17	Triticum aestivum	Vector	Ickleton	UK	Ruth Bryant	ERS4800405	Field
This study	16.0205	2016/06/17	Triticum aestivum	Deben	Ickleton	UK	Ruth Bryant	ERS4800406	Field
This study	16.0208	2016/06/17	Triticum aestivum	Claire	Ickleton	UK	Ruth Bryant	ERS4800407	Field
This study	16.0209	2016/06/17	Triticum aestivum	Skyfall	Ickleton	UK	Ruth Bryant	ERS4800408	Field
This study	16.0210	2016/06/17	Triticum aestivum	Reflection	Ickleton	UK	Ruth Bryant	ERS4800409	Field
This study	16.0211	2016/06/17	Triticum aestivum	Alchemy	Ickleton	UK	Ruth Bryant	ERS4800410	Field
This study	16.0212	2016/06/17	Triticum aestivum	Scout	Ickleton	UK	Ruth Bryant	ERS4800411	Field
This study	16.0214	2016/06/17	Triticum aestivum	Britannia	Ickleton	UK	Ruth Bryant	ERS4800412	Field
This study	16.0215	2016/06/27	Triticum aestivum	Unknown	Hrubčice	Czechia	Tomáš Nováček	ERS4800328	Field
This study	16.0216	2016/06/27	Triticum aestivum	Unknown	Hrubčice	Czechia	Tomáš Nováček	ERS4800329	Field
This study	16.0217	2016/06/27	Triticum aestivum	Unknown	Hrubčice	Czechia	Tomáš Nováček	ERS4800330	Field
This study	16.0220	2016/06/17	Triticum aestivum	Norin	Svalöv	Sweden	Tina Henriksson	ERS4800305	Field
This study	16.0224	2016/06/22	Triticum aestivum	Unknown	Olomouc	Czechia	Ruth Bryant	ERS4800413	Field
This study	16.0225	2016/06/22	Triticum aestivum	JB Asano	Olomouc	Czechia	Ruth Bryant	ERS4800414	Field
This study	16.0226	2016/06/22	Triticum aestivum	Vanessa	Olomouc	Czechia	Ruth Bryant	ERS4800415	Field
This study	16.0228	2016/06/28	Triticum aestivum	Rubisko	Silstedt	Germany	Ruth Bryant	ERS4800416	Field
This study	16.0229	2016/06/28	Triticum aestivum	RGT Reform	Silstedt	Germany	Ruth Bryant	ERS4800417	Field
This study	16.0230	2016/06/28	Triticum aestivum	KWS Loft	Silstedt	Germany	Ruth Bryant	ERS4800418	Field
This study	16.0231	2016/06/28	Triticum aestivum	Skyfall	Silstedt	Germany	Ruth Bryant	ERS4800419	Field
This study	16.0243	2016/03/23	Triticum aestivum	Myriad	Cambridge	UK	Bill Clark	ERS4800377	Field
This study	16.0245	2016/04/04	Triticum aestivum	Unknown	Cropredy	UK	Matt Kerton	ERS4800190	Field
This study	16.0264	2016/04/25	Triticum aestivum	Reflection	Coldstream	UK	Iain Lindsay	ERS4800486	Field
This study	16.0265	2016/04/28	Triticum aestivum	KWS Kerrin	Wansford	UK	Frontier	ERS4800238	Field
This study	16.0266	2016/04/25	Triticum aestivum	Leeds	Berwickshire	UK	Iain Lindsay	ERS5247230	Field
This study	16.0275	2016/05/06	Triticum aestivum	Reflection	Woodsford	UK	Mark Edgecombe	ERS5247231	Field
This study	16.0293	2016/05/06	Triticum aestivum	Claire	Hampshire	UK	Quentin Ham	ERS5247232	Field
This study	16.0294	2016/05/06	Triticum aestivum	KWS Kielder	Hampshire	UK	Quentin Ham	ERS5247233	Field
This study	16.0301	2016/05/18	Triticum aestivum	Invicta	Tye Green	UK	M. Paterson	ERS4800378	Field
This study	16.0302	2016/05/18	Triticum aestivum	Monterey	Crabbs Green	UK	M. Paterson	ERS4800368	Field
This study	16.0307	2016/05/16	Triticum aestivum	Gallant	Rougham (Suffolk)	UK	Kathryn Hearn	ERS5247234	Field
This study	16.0322	2016/05/23	Triticum aestivum	Amplify	Spalding	UK	Charlotte Hayes	ERS4800227	Field
This study	16.0334	2016/05/23	Triticum aestivum	KWS Gator	Honingham	UK	Frontier	ERS4800234	Field
This study	16.0337	2016/05/20	Triticum aestivum	Myriad	Thornton	UK	Iain Lindsay	ERS5247235	Field
This study	16.0338	2016/05/20	Triticum aestivum	Evolution	Thornton	UK	Iain Lindsay	ERS5247236	Field
This study	16.0340	2016/05/16	Triticum aestivum	Myriad	Duns	UK	Neil Mclain	ERS4799999	Field
This study	16.0341	2016/05/16	Triticum aestivum	KWS Kielder	Rougham (Suffolk)	UK	Kathryn Hearn	ERS5247237	Field
This study	16.0343	2016/05/20	Triticum aestivum	Mosaic	Thornton	UK	Iain Lindsay	ERS5247238	Field
This study	16.0363	2016/05/24	Triticum aestivum	Britannia	Watlington (Oxfordshire)	UK	Iain Lindsay	ERS5247239	Field
This study	16.0364	2016/05/25	Triticum aestivum	JB Diego	Newark	UK	Kathryn Hearn	ERS5247240	Field
This study	16.0366	2016/05/25	Triticum aestivum	Reflection	Newark	UK	Kathryn Hearn	ERS5247241	Field
This study	16.0372	2016/05/23	Triticum aestivum	JB Diego	Stockbridge	UK	Richard Wood	ERS5247242	Field
This study	16.0374	2016/05/26	Triticum aestivum	Britannia	Rougham (Suffolk)	UK	Kathryn Hearn	ERS5247243	Field
This study	16.0375	2016/05/25	Triticum aestivum	Leeds	Thornton	UK	Iain Lindsay	ERS5247244	Field
This study	16.0377	2016/05/25	Triticum aestivum	Zulu	Thornton	UK	Iain Lindsay	ERS5247245	Field
This study	16.0382	2016/05/31	Triticum aestivum	Spyder	East Yorkshire	UK	Frontier	ERS4800235	Field
This study	16.0392	2016/06/06	Triticum aestivum	Scout	Cambridge	UK	Amelia Hubbard	ERS4800369	Field
This study	16.0397	2016/06/06	Triticum aestivum	Icon	Cambridge	UK	Amelia Hubbard	ERS4800370	Field
This study	16.0398	2016/06/06	Triticum aestivum	KWS Croft	Cambridge	UK	Amelia Hubbard	ERS4800371	Field
This study	16.0401	2016/06/06	Triticum aestivum	RGT Marlborough	Cambridge	UK	Amelia Hubbard	ERS4800372	Field
This study	16.0459	2016/06/08	Triticum aestivum	Scout	Stockbridge	UK	Ruth Bryant	ERS4800420	Field
This study	16.0463	2016/06/07	Triticum aestivum	JB Diego	Coates (Peterborough)	UK	Richard Overthrow	ERS4800373	Field
This study	16.0474	2016/06/10	Triticum aestivum	Hereford	Rothwell (Lincolnshire)	UK	Paul Fenwick	ERS4800331	Field
This study	16.0475	2016/06/10	Triticum aestivum	Hereford	Rothwell (Lincolnshire)	UK	Paul Fenwick	ERS4800332	Field
This study	16.0476	2016/06/10	Triticum aestivum	Hereford	Rothwell (Lincolnshire)	UK	Paul Fenwick	ERS4800333	Field
This study	16.0485	2016/06/21	Triticum aestivum	Invicta	Rothwell (Lincolnshire)	UK	Paul Fenwick	ERS4800334	Field
This study	16.0486	2016/06/21	Triticum aestivum	Warrior	Rothwell (Lincolnshire)	UK	Paul Fenwick	ERS4800335	Field
This study	16.0488	2016/06/21	Triticum aestivum	Apache	Rothwell (Lincolnshire)	UK	Paul Fenwick	ERS4800336	Field
This study	16.0489	2016/06/21	Triticum aestivum	KWS Target	Rothwell (Lincolnshire)	UK	Paul Fenwick	ERS4800337	Field
This study	16.0491	2016/06/21	Triticum aestivum	LGW 110	Rothwell (Lincolnshire)	UK	Paul Fenwick	ERS4800354	Field
This study	16.0492	2016/06/23	Triticum aestivum	KWS Cashel	Ickleton	UK	Ruth Bryant	ERS4800421	Field
This study	16.0494	2016/06/23	Triticum aestivum	Zulu	Wolferton	UK	Darryl Playford	ERS4800338	Field
This study	16.0498	2016/06/23	Triticum aestivum	KWS Kerrin	Wolferton	UK	Darryl Playford	ERS4800339	Field
This study	16.0500	2016/06/23	Triticum aestivum	Relay	Wolferton	UK	Darryl Playford	ERS4800340	Field
This study	16.0501	2016/06/23	Triticum aestivum	Britannia	Wolferton	UK	Darryl Playford	ERS4800341	Field
This study	16.0503	2016/06/23	Triticum aestivum	RGT Conversion	Wolferton	UK	Darryl Playford	ERS4800342	Field
This study	16.0508	2016/06/23	Triticum aestivum	KWS Santiago	Wolferton	UK	Darryl Playford	ERS4800343	Field
This study	16.0526	2016/06/17	Triticum aestivum	RGT Reform	Borrby	Sweden	Tina Henriksson	ERS4800306	Field
This study	16.0559	2016/07/15	Triticum aestivum	Skyfall	Rothwell (Lincolnshire)	UK	Paul Fenwick	ERS4800344	Field
This study	16.0576	2016/07/27	Triticum aestivum	Britannia	Rothwell (Lincolnshire)	UK	Paul Fenwick	ERS4800345	Field
This study	16.0577	2016/07/27	Triticum aestivum	Myriad	Rothwell (Lincolnshire)	UK	Paul Fenwick	ERS4800346	Field
This study	16.0586	2016/04/04	Triticum aestivum	Victo	Bouglainval	France	Sejir Chaough	ERS4800347	Field
This study	16.0587	2016/04/04	Triticum aestivum	Victo	Bouglainval	France	Sejir Chaough	ERS4800348	Field
This study	16.0588	2016/05/24	Triticum aestivum	JB Diego	Throws	UK	Agrii	ERS4800000	Field
This study	16.0589	2016/05/26	Triticum aestivum	Vuka	Carnoustie	UK	Agrii	ERS4800001	Field
This study	16.0590	2016/05/30	Triticum aestivum	Califa Sur	Almacelles	Spain	BASF	ERS4800124	Field
This study	16.0591	2016/05/30	Triticum aestivum	Califa Sur	Almacelles	Spain	BASF	ERS4800125	Field
This study	16.0592	2016/05/30	Triticum aestivum	Califa Sur	Almacelles	Spain	BASF	ERS4800126	Field
This study	16.0593	2016/05/30	Triticum aestivum	Califa Sur	Almacelles	Spain	BASF	ERS4800127	Field
This study	16.0594	2016/05/31	Triticum aestivum	Vuka	Bishop Burton	UK	Agrii	ERS4800022	Field
This study	16.0595	2016/05/31	Triticum aestivum	Myriad	Bishop Burton	UK	Agrii	ERS4800002	Field
This study	16.0596	2016/05/31	Triticum aestivum	KWS Sterling	Bishop Burton	UK	Agrii	ERS4800003	Field
This study	16.0597	2016/05/30	Triticum aestivum	Trapez	Écouis	France	BASF	ERS4800128	Field
This study	16.0598	2016/05/30	Triticum aestivum	Trapez	Louvigny	France	BASF	ERS4800129	Field
This study	16.0599	2016/05/31	Triticum aestivum	Vuka	Ludlow	UK	BASF	ERS4800130	Field
This study	16.0601	2016/06/02	Triticum aestivum	Bohemia	Kněževes	Czechia	BASF	ERS4800131	Field
This study	16.0602	2016/06/06	Triticum aestivum	JB Asano	Přerov	Czechia	BASF	ERS4800132	Field
This study	16.0604	2016/06/08	Triticum aestivum	Reflection	Fowlmere	UK	KWS	ERS4800297	Field
This study	16.0605	2016/06/08	Triticum aestivum	Unknown	Allonnes	France	KWS	ERS4800298	Field
This study	16.0608	2016/06/08	Triticum aestivum	Unknown	Allonnes	France	KWS	ERS4800299	Field
This study	16.0613	2016/06/09	Triticum aestivum	Zulu	Langley (Essex)	UK	Agrii	ERS4800004	Field
This study	16.0614	2016/06/09	Triticum aestivum	Britannia	Langley (Essex)	UK	Agrii	ERS4800005	Field
This study	16.0615	2016/06/09	Triticum aestivum	Spyder	Langley (Essex)	UK	Agrii	ERS4800006	Field
This study	16.0616	2016/06/09	Triticum aestivum	KWS Basset	Langley (Essex)	UK	Agrii	ERS4800007	Field
This study	16.0617	2016/06/09	Triticum aestivum	Leeds	Langley (Essex)	UK	Agrii	ERS4800008	Field
This study	16.0618	2016/06/09	Triticum aestivum	Relay	Langley (Essex)	UK	Agrii	ERS4800009	Field
This study	16.0619	2016/06/09	Triticum aestivum	Belgrade	Langley (Essex)	UK	Agrii	ERS4800010	Field
This study	16.0620	2016/06/09	Triticum aestivum	Claire	Langley (Essex)	UK	Agrii	ERS4800011	Field
This study	16.0624	2016/06/09	Triticum aestivum	KWS Sterling	Langley (Essex)	UK	Agrii	ERS4800012	Field
This study	16.0626	2016/06/06	Triticum aestivum	Princeps	Sroda Wielkopolska	Poland	Szymon	ERS4800133	Field
This study	16.0627	2016/06/06	Triticum aestivum	Arkadia	Sroda Wielkopolska	Poland	Szymon	ERS4800134	Field
This study	16.0628	2016/06/13	Triticum aestivum	Vuka	Boston	UK	Agrii	ERS4800013	Field
This study	16.0630	2016/06/13	Triticum aestivum	JB Diego	Boston	UK	Agrii	ERS4800023	Field
This study	16.0633	2016/06/14	Triticum aestivum	KWS Barrel	Brackley	UK	Agrii	ERS4800024	Field
This study	16.0636	2016/06/14	Triticum aestivum	Zulu	Brackley	UK	Agrii	ERS4800014	Field
This study	16.0647	2016/06/16	Triticum aestivum	Unknown	Northeim	Germany	KWS	ERS4800300	Field
This study	16.0660	2016/06/13	Triticum aestivum	Mediator	Wirdum	The Netherlands	BASF	ERS4800135	Field
This study	16.0662	2016/06/13	Triticum aestivum	Lion	Nieuw Beerta	The Netherlands	BASF	ERS4800136	Field
This study	16.0665	2016/06/20	Triticum aestivum	Madejka	Borovnica	Slovenia	M. Sekerkovat	ERS4800137	Field
This study	16.0669	2016/06/23	Triticum aestivum	Vuka	UK	UK	Agrii	ERS4800025	Field
This study	16.0675	2016/06/28	Triticum aestivum	Alixan	Marchélepot	France	Talbourdet	ERS4800138	Field
This study	16.0676	2016/06/20	Triticum aestivum	Kelvin	Westmaas	The Netherlands	Wammes	ERS4800139	Field
This study	16.0677	2016/06/20	Triticum aestivum	RGT Reform	Westmaas	The Netherlands	Wammes	ERS4800140	Field
This study	16.0678	2016/06/27	Triticum aestivum	Kranich	Bridgend	UK	Agrii	ERS4800015	Field
This study	16.0740	2016/11/06	Triticum aestivum	Digalu	Kora	Ethiopia	David Hodson	ERS4800174	Field
This study	16.0741	2016/11/07	Triticum aestivum	Digalu	Kora	Ethiopia	David Hodson	ERS4800175	Field
This study	16.0742	2016/11/08	Triticum aestivum	Digalu	Kora	Ethiopia	David Hodson	ERS4800176	Field
This study	16.0746	2016/10/24	Triticum aestivum	Baguette 601	Pergamino	Argentina	Pablo Eduardo Campos	ERS4800381	Field
This study	16.0747	2016/10/24	Triticum aestivum	Unknown	Pergamino	Argentina	Pablo Eduardo Campos	ERS4800205	Field
This study	16.0748	2016/10/24	Triticum aestivum	DM Cambium	Pergamino	Argentina	Pablo Eduardo Campos	ERS4800382	Field
This study	16.0749	2016/10/24	Triticum aestivum	DM Fuste	Pergamino	Argentina	Pablo Eduardo Campos	ERS4800206	Field
This study	16.0750	2016/10/24	Triticum aestivum	Klein Lanza	Pergamino	Argentina	Pablo Eduardo Campos	ERS4800207	Field
This study	16.0751	2016/10/24	Triticum aestivum	DM Algarrobo	Pergamino	Argentina	Pablo Eduardo Campos	ERS4800383	Field
This study	16.0752	2016/10/25	Triticum aestivum	Unknown	Victoria	Argentina	Pablo Eduardo Campos	ERS4800208	Field
This study	16.0753	2016/10/27	Triticum aestivum	DM Algarrobo	Paraná	Argentina	Pablo Eduardo Campos	ERS4800209	Field
This study	16.0754	2016/10/27	Triticum aestivum	Buck Claraz	Paraná	Argentina	Pablo Eduardo Campos	ERS4800210	Field
This study	16.0755	2016/10/27	Triticum aestivum	DM Cambium	Paraná	Argentina	Pablo Eduardo Campos	ERS4800211	Field
This study	16.0756	2016/10/27	Triticum aestivum	DM Ceibo	Paraná	Argentina	Pablo Eduardo Campos	ERS4800212	Field
This study	16.0757	2016/10/27	Triticum aestivum	DM Fuste	Paraná	Argentina	Pablo Eduardo Campos	ERS4800213	Field
This study	16.0758	2016/10/27	Triticum aestivum	Klein León	Paraná	Argentina	Pablo Eduardo Campos	ERS4800214	Field
This study	16.0760	2016/10/27	Triticum aestivum	Unknown	Cañada Rosquin	Argentina	Pablo Eduardo Campos	ERS4800216	Field
This study	16.0761	2016/10/28	Triticum aestivum	DM Algarrobo	Marcos Juárez	Argentina	Pablo Eduardo Campos	ERS4800384	Field
This study	16.0762	2016/10/28	Triticum aestivum	Unknown	Sancti Spiritu	Argentina	Pablo Eduardo Campos	ERS4800217	Field
This study	16.0763	2016/11/11	Triticum aestivum	Morocco	Bordenave	Argentina	Pablo Eduardo Campos	ERS4800218	Field
This study	16.0765	2016/11/16	Triticum aestivum	DM Fuste	Placita	Argentina	Pablo Eduardo Campos	ERS4800385	Field
This study	16.0766	2016/11/16	Triticum aestivum	Unknown	Trenque Lauquen	Argentina	Pablo Eduardo Campos	ERS4800386	Field
This study	16.0767	2016/11/17	Triticum aestivum	DM Algarrobo	Anguil	Argentina	Pablo Eduardo Campos	ERS4800219	Field
This study	16.0768	2016/12/05	Triticum aestivum	DM Ceibo	La Dulce	Argentina	Pablo Eduardo Campos	ERS4800220	Field
This study	16.0769	2016/12/06	Triticum aestivum	DM Ceibo	Balcarce	Argentina	Pablo Eduardo Campos	ERS4800221	Field
This study	16.0777	2016/12/05	Triticum aestivum	Unknown	Sinana	Ethiopia	Ayele Badebo and Bekele Abeyo	ERS4800180	Field
This study	16.0778	2016/12/05	Triticum aestivum	Unknown	Sinana	Ethiopia	Ayele Badebo and Bekele Abeyo	ERS4800177	Field
This study	16.0781	2016/12/05	Triticum aestivum	Unknown	Sinana	Ethiopia	Ayele Badebo and Bekele Abeyo	ERS4800181	Field
This study	16.0882	2016/08/25	Triticum aestivum	Ogolcho	Arsi Robe	Ethiopia	EIAR Kulumsa ARC	ERS4800222	Field
This study	16.0884	2016/10/26	Triticum aestivum	Simba	Arsi Robe	Ethiopia	EIAR Kulumsa ARC	ERS4800223	Field
This study	16.0885	2016/08/27	Triticum aestivum	Hidase	Bekoji	Ethiopia	EIAR Kulumsa ARC	ERS4800224	Field
This study	16.0886	2016/08/30	Triticum aestivum	Dandaa	Kulumsa	Ethiopia	EIAR Kulumsa ARC	ERS4800225	Field
This study	16.0889	2016/08/31	Triticum aestivum	Pavon-F-76	Assasa	Ethiopia	EIAR Kulumsa ARC	ERS4800226	Field
This study	17.0001	2017/01/26	Triticum aestivum	KWS Kerrin	Stonham Aspal	UK	Jon Williams	ERS4800141	Field
This study	17.0002	2017/01/26	Triticum aestivum	KWS Lili	Stonham Aspal	UK	Jon Williams	ERS4800155	Field
This study	17.0003	2017/01/26	Triticum aestivum	KWS Santiago	Stonham Aspal	UK	Jon Williams	ERS4800156	Field
This study	17.0005	2017/01/26	Triticum aestivum	KWS Lili	Stonham Aspal	UK	Jon Williams	ERS4800142	Field
This study	17.0010	2017/05/10	Triticum aestivum	Unknown	Morley (Norfolk)	UK	Clare Lewis	ERS4800263	Field
This study	17.0020	2017/05/25	Triticum aestivum	EW4038	Morley (Norfolk)	UK	Clare Lewis	ERS4800264	Field
This study	17.0024	2017/06/02	Triticum aestivum	Unknown	Hněvčeves	Czechia	Tomáš Nováček	ERS4800355	Field
This study	17.0025	2017/06/02	Triticum aestivum	Elan	Hněvčeves	Czechia	Tomáš Nováček	ERS4800356	Field
This study	17.0026	2017/06/02	Triticum aestivum	Unknown	Hněvčeves	Czechia	Tomáš Nováček	ERS4800357	Field
This study	17.0027	2017/06/02	Triticum aestivum	JB Asano	Hněvčeves	Czechia	Tomáš Nováček	ERS4800358	Field
This study	17.0032	2017/06/02	Triticum aestivum	Kranich	Svalöv	Sweden	Tina Henriksson	ERS4800307	Field
This study	17.0065	2017/03/22	Triticum aestivum	Claire	Foscot	UK	P. Metson	ERS4800157	Field
This study	17.0067	2017/03/22	Triticum aestivum	Leeds	Stonham Aspal	UK	M. Tzortzi	ERS4800158	Field
This study	17.0072	2017/05/15	Triticum aestivum	Califa Sur	Puerto de Santa Maria	Spain	Alfredo Alaheda	ERS4800159	Field
This study	17.0074	2017/05/15	Triticum aestivum	Califa Sur	Lebrija	Spain	Alfredo Alaheda	ERS4800160	Field
This study	17.0076	2017/05/18	Triticum aestivum	Irenerio	Orzzano dell'Emilia	Italy	Federico Cavina	ERS4800161	Field
This study	17.0078	2017/05/22	Triticum aestivum	Irenerio	Conselice	Italy	Federico Cavina	ERS4800162	Field
This study	17.0081	2017/05/29	Triticum aestivum	Benchmark	Hank	The Netherlands	A. Wammes	ERS4800163	Field
This study	17.0082	2017/05/29	Triticum aestivum	Cellule	Skenhuis	The Netherlands	R. Scholteus	ERS4800164	Field
This study	17.0084	2017/05/29	Triticum aestivum	Bergamo	De Vries	The Netherlands	R. Scholteus	ERS4800165	Field
This study	17.0086	2017/05/29	Triticum aestivum	Lion	Schulten beld	The Netherlands	R. Scholteus	ERS4800166	Field
This study	17.0091	2017/02/06	Triticum aestivum	Grafton	Chillingham	UK	T. Matthewson	ERS4800503	Field
This study	17.0092	2017/03/10	Triticum aestivum	Reflection	Nassington	UK	Frontier	ERS4800239	Field
This study	17.0093	2017/03/15	Triticum aestivum	Vuka	Cambridgeshire	UK	Amelia Hubbard	ERS4800374	Field
This study	17.0096	2017/03/21	Triticum aestivum	Victo	Wardington	UK	Matt Kerton	ERS4800191	Field
This study	17.0097	2017/03/21	Triticum aestivum	Unknown	Wardington	UK	Matt Kerton	ERS4800192	Field
This study	17.0099	2017/04/03	Triticum aestivum	Reflection	Ledbury	UK	Frontier	ERS4800236	Field
This study	17.0100	2017/04/05	Triticum aestivum	Talon	Cambridgeshire	UK	Amelia Hubbard	ERS4800375	Field
This study	17.0104	2017/04/07	Triticum aestivum	LG Motown	Stonham Aspal	UK	Matthew Keane	ERS4800167	Field
This study	17.0114	2017/04/13	Triticum aestivum	Myriad	Wolferton	UK	Limagrain	ERS4800359	Field
This study	17.0115	2017/04/13	Triticum aestivum	Reflection	Wolferton	UK	Limagrain	ERS4800349	Field
This study	17.0116	2017/04/13	Triticum aestivum	Cordiale	Wolferton	UK	Limagrain	ERS4800350	Field
This study	17.0118	2017/04/21	Triticum aestivum	KWS Siskin	Rougham (Suffolk)	UK	Matthew Keane	ERS4800168	Field
This study	17.0119	2017/04/21	Triticum aestivum	Cordiale	Herne Bay	UK	Bill C.	ERS4800379	Field
This study	17.0120	2017/04/24	Triticum aestivum	Victo	Wardington	UK	Matt Kerton	ERS4800193	Field
This study	17.0121	2017/04/24	Triticum aestivum	Robigus	Wardington	UK	Matt Kerton	ERS4800194	Field
This study	17.0122	2017/04/24	Triticum aestivum	Solstice	Wardington	UK	Matt Kerton	ERS4800201	Field
This study	17.0123	2017/04/24	Triticum aestivum	Claire	Wardington	UK	Matt Kerton	ERS4800202	Field
This study	17.0133	2017/05/09	Triticum aestivum	RGT Knightsbridge	Cambridgeshire	UK	Amelia Hubbard	ERS4800376	Field
This study	17.0136	2017/05/09	Triticum aestivum	LG Generation	Wardington	UK	Matt Kerton	ERS4800195	Field
This study	17.0137	2017/05/09	Triticum aestivum	RGT Universe	Wardington	UK	Matt Kerton	ERS4800196	Field
This study	17.0138	2017/05/09	Triticum aestivum	Bennington	Wardington	UK	Matt Kerton	ERS4800197	Field
This study	17.0139	2017/05/09	Triticum aestivum	Graham	Wardington	UK	Matt Kerton	ERS4800203	Field
This study	17.0140	2017/05/09	Triticum aestivum	Gleam	Wardington	UK	Matt Kerton	ERS4800198	Field
This study	17.0141	2017/05/09	Triticum aestivum	Cougar	Wardington	UK	Matt Kerton	ERS4800204	Field
This study	17.0142	2017/05/09	Triticum aestivum	KWS Lili	Wardington	UK	Matt Kerton	ERS4800199	Field
This study	17.0143	2017/05/09	Triticum aestivum	Shabras	Wardington	UK	Matt Kerton	ERS4800200	Field
This study	17.0147	2017/05/16	Triticum aestivum	Reflection	Great Ayton	UK	Frontier	ERS4800240	Field
This study	17.0166	2017/06/08	Triticum aestivum	Belgrade	High Legh	UK	Cathy Johnson	ERS4800380	Field
This study	17.0210	2017/06/12	Triticum aestivum	Claire	Chirnside	UK	G. Doody	ERS4800016	Field
This study	17.0212	2017/06/12	Triticum aestivum	KWS Basset	Chirnside	UK	G. Doody	ERS4800017	Field
This study	17.0215	2017/06/12	Triticum aestivum	Scout	Chirnside	UK	G. Doody	ERS4800018	Field
This study	17.0216	2017/06/19	Triticum aestivum	Claire	Boston	UK	Colin Patrick	ERS4800019	Field
This study	17.0218	2017/06/19	Triticum aestivum	Natula	Jarosławiec	Poland	Szymon Stuuzik	ERS4800143	Field
This study	17.0220	2017/06/19	Triticum aestivum	Julius	Jarosławiec	Poland	Szymon Stuuzik	ERS4800144	Field
This study	17.0222	2017/06/26	Triticum aestivum	Warrior	Carnoustie	UK	D. Barclay	ERS4800020	Field
This study	17.0224	2017/06/26	Triticum aestivum	Shabras	Carnoustie	UK	D. Barclay	ERS4800021	Field
This study	17.0226	2017/06/28	Triticum aestivum	Mv Tallér	Sárbogárdi Járás	Hungary	Tanais Adem	ERS4800145	Field
This study	17.0228	2017/06/28	Triticum aestivum	Unknown	Kocs	Hungary	Tanais Adem	ERS4800146	Field
This study	17.0230	2017/06/26	Triticum aestivum	Arkadia	Widawa	Poland	Szymon Stuuzik	ERS4800147	Field
This study	17.0232	2017/06/27	Triticum aestivum	Kerubino	Ludwigshafen	Germany	F. Moechlinghoff	ERS4800148	Field
This study	17.0233	2017/06/27	Triticum aestivum	Kerubino	Ludwigshafen	Germany	F. Moechlinghoff	ERS4800149	Field
This study	17.0235	2017/07/06	Triticum aestivum	Hysun	Marchélepot	France	Jean-Charles Talbon	ERS4800150	Field
This study	17.0238	2017/07/06	Triticum aestivum	Benchmark	Seelze	Germany	Jochen Prochnow	ERS4800151	Field
This study	17.0239	2017/07/06	Triticum aestivum	Matrix	Seelze	Germany	Jochen Prochnow	ERS4800152	Field
This study	17.0240	2017/07/06	Triticum aestivum	Trapez	Les Andelys	France	Martel	ERS4800153	Field
This study	17.0241	2017/07/07	Triticum aestivum	Alixan	France	France	C. Driat	ERS4800154	Field
This study	17.0243	2017/04/26	Triticum aestivum	Nogal	Córdoba	Spain	Manuel Infantes	ERS4800351	Field
This study	17.0244	2017/05/23	Triticum durum	Unknown	Córdoba	Spain	Manuel Infantes	ERS4800352	Field
This study	17.0245	2017/05/20	Triticum aestivum	Zvezdana	Konak	Serbia	Radivoje Jevtić	ERS4800257	Field
This study	17.0255	2017/05/17	Triticum aestivum	Sremica	Rimski Šančevi	Serbia	Radivoje Jevtić	ERS4800258	Field
This study	17.0256	2017/05/17	Triticum aestivum	Nizija	Rimski Šančevi	Serbia	Radivoje Jevtić	ERS4800259	Field
This study	17.0257	2017/05/17	Triticum aestivum	MV-14	Rimski Šančevi	Serbia	Radivoje Jevtić	ERS4800260	Field
This study	17.0264	2017/06/19	Triticum aestivum	Apache	Lincolnshire	UK	Charlotte Hayes	ERS4800228	Field
This study	17.0265	2017/06/23	Triticum aestivum	Robigus	Lincolnshire	UK	Charlotte Hayes	ERS4800229	Field
This study	17.0266	2017/06/23	Triticum aestivum	Warrior	Lincolnshire	UK	Charlotte Hayes	ERS4800230	Field
This study	17.0267	2017/06/23	Triticum aestivum	Claire	Lincolnshire	UK	Charlotte Hayes	ERS4800231	Field
This study	17.0271	2017/06/23	Triticum aestivum	Solstice	Lincolnshire	UK	Charlotte Hayes	ERS4800232	Field
This study	17.0272	2017/06/23	Triticum aestivum	Victo	Lincolnshire	UK	Charlotte Hayes	ERS4800233	Field
This study	17.0274	2017/06/23	Triticum aestivum	Bennington	Honingham	UK	Frontier	ERS4800237	Field
This study	17.0276	2017/07/13	Triticum aestivum	Alchemy	Ickleton	UK	Ruth Bryant	ERS4800422	Field
This study	17.0277	2017/07/13	Triticum aestivum	Warrior	Ickleton	UK	Ruth Bryant	ERS4800423	Field
This study	17.0278	2017/07/13	Triticum aestivum	Scout	Ickleton	UK	Ruth Bryant	ERS4800424	Field
This study	17.0279	2017/07/13	Triticum aestivum	Britannia	Ickleton	UK	Ruth Bryant	ERS4800425	Field
This study	17.0389	2017/05/05	Triticum aestivum	Miradoux	Montbartier	France	RAGT Seeds Ltd	ERS4800456	Field
This study	17.0392	2017/06/05	Triticum aestivum	Solstice	Ickleton	UK	RAGT Seeds Ltd	ERS4800426	Field
This study	17.0393	2017/06/05	Triticum aestivum	Spyder	Ickleton	UK	RAGT Seeds Ltd	ERS4800427	Field
This study	17.0394	2017/06/05	Triticum aestivum	Kranich	Ickleton	UK	RAGT Seeds Ltd	ERS4800428	Field
This study	17.0395	2017/06/22	Triticum aestivum	Bennington	Carlow	Ireland	RAGT Seeds Ltd	ERS4800429	Field
This study	17.0396	2017/06/22	Triticum aestivum	KWS Fenway	Carlow	Ireland	RAGT Seeds Ltd	ERS4800430	Field
This study	17.0397	2017/07/04	Triticum aestivum	KWS Santiago	Silstedt	Germany	RAGT Seeds Ltd	ERS4800431	Field
This study	17.0398	2017/07/04	Triticum aestivum	Meister	Silstedt	Germany	RAGT Seeds Ltd	ERS4800432	Field
This study	17.0399	2017/07/04	Triticum aestivum	Rubisko	Silstedt	Germany	RAGT Seeds Ltd	ERS4800433	Field
This study	17.0400	2017/07/04	Triticum aestivum	Skyfall	Silstedt	Germany	RAGT Seeds Ltd	ERS4800434	Field
This study	17.0401	2017/07/04	Triticum aestivum	RGT Reform	Silstedt	Germany	RAGT Seeds Ltd	ERS4800435	Field
This study	17.0402	2017/07/05	Triticum aestivum	Alchemy	Ickleton	UK	RAGT Seeds Ltd	ERS4800436	Field
This study	17.0403	2017/07/05	Triticum aestivum	Scout	Ickleton	UK	RAGT Seeds Ltd	ERS4800437	Field
This study	17.0404	2017/07/05	Triticum aestivum	Britannia	Ickleton	UK	RAGT Seeds Ltd	ERS4800438	Field
This study	17.0405	2017/07/05	Triticum aestivum	Kranich	Ickleton	UK	RAGT Seeds Ltd	ERS4800439	Field
This study	17.0406	2017/07/05	Triticum aestivum	Warrior	Ickleton	UK	RAGT Seeds Ltd	ERS4800440	Field
This study	17.0407	2017/07/05	Triticum aestivum	Solstice	Ickleton	UK	RAGT Seeds Ltd	ERS4800441	Field
This study	17.0456	2017/05/11	Triticum aestivum	Unknown	Kenya	Kenya	Ruth Wanyera	ERS4800270	Field
This study	17.0464	2017/06/28	Triticum aestivum	Unknown	Narok	Kenya	Ruth Wanyera	ERS4800271	Field
This study	17.0469	2017/07/27	Triticum aestivum	KS Mwamba	Ngenia	Kenya	Ruth Wanyera	ERS4800272	Field
This study	17.0474	2017/08/01	Triticum aestivum	NJRBW2	Kenya	Kenya	Ruth Wanyera	ERS4800273	Field
This study	17.0477	2017/09/07	Triticum aestivum	Unknown	Kikapu	Kenya	Ruth Wanyera	ERS4800274	Field
This study	17.0479	2017/09/11	Triticum aestivum	NJRBW2	Ngecha	Kenya	Ruth Wanyera	ERS4800275	Field
This study	17.0480	2017/09/19	Triticum aestivum	NJRBW2	Cheptiret	Kenya	Ruth Wanyera	ERS4800276	Field
This study	17.0481	2017/09/21	Triticum aestivum	Unknown	Kenya	Kenya	Ruth Wanyera	ERS4800277	Field
This study	17.0482	2017/09/22	Triticum aestivum	Unknown	Moiben	Kenya	Ruth Wanyera	ERS4800278	Field
This study	17.0484	2017/11/02	Triticum aestivum	NJRBW2	Siwot Keringet	Kenya	Ruth Wanyera	ERS4800279	Field
This study	17.0487	2017/08/29	Triticum aestivum	Unknown	Saskatoon	Canada	Jason	ERS4800353	Field
This study	17.0575	2017/10/27	Triticum aestivum	Unknown	Arias	Argentina	Pablo Eduardo Campos	ERS4800245	Field
This study	17.0580	2017/11/14	Triticum aestivum	DM Fuste	Chacabuco	Argentina	Pablo Eduardo Campos	ERS4800246	Field
This study	17.0584	2017/12/04	Triticum aestivum	DM Ceibo	La Dulce	Argentina	Pablo Eduardo Campos	ERS4800247	Field
This study	17.0585	2017/12/05	Triticum aestivum	SY300	Balcarce	Argentina	Pablo Eduardo Campos	ERS4800248	Field
This study	17.0586	2017/11/21	Triticum aestivum	SY110	Bordenave	Argentina	Pablo Eduardo Campos	ERS4800249	Field
This study	17.0588	2017/11/21	Triticum durum	Topacio	Bordenave	Argentina	Pablo Eduardo Campos	ERS4800250	Field
This study	17.0590	2017/11/23	Triticum aestivum	DM Ceibo	Pergamino	Argentina	Pablo Eduardo Campos	ERS4800251	Field
This study	17.0591	2017/11/23	Triticum aestivum	DM Algarrobo	Pergamino	Argentina	Pablo Eduardo Campos	ERS4800252	Field
This study	18.0004	2018/02/09	Triticum aestivum	Unknown	Rwerere	Rwanda	David Hodson	ERS4800178	Field
This study	18.0010	2018/03/28	Triticum aestivum	Gumasokhaka	Punakha	Bhutan	David Hodson	ERS4800179	Field
This study	18.0190	2018/12/02	Triticum aestivum	Unknown	Chillar	Argentina	Richard Summers	ERS4800442	Field
This study	18.0191	2018/12/02	Triticum aestivum	DM Algarrobo	Chillar	Argentina	Richard Summers	ERS4800443	Field
This study	18.0192	2018/12/02	Triticum aestivum	Unknown	Chillar	Argentina	Richard Summers	ERS4800444	Field
This study	18.0193	2018/12/02	Triticum aestivum	Unknown	Chillar	Argentina	Richard Summers	ERS4800445	Field
This study	18.0194	2018/12/02	Triticum aestivum	Buck Destello	Chillar	Argentina	Richard Summers	ERS4800446	Field
This study	18.0195	2018/12/02	Triticum aestivum	Klein Liebre	Chillar	Argentina	Richard Summers	ERS4800447	Field
This study	18.0197	2018/12/04	Triticum aestivum	Unknown	Balcarce	Argentina	Richard Summers	ERS4800448	Field
This study	18.0198	2018/12/04	Triticum aestivum	Unknown	Balcarce	Argentina	Richard Summers	ERS4800449	Field
This study	18.0199	2018/12/04	Triticum aestivum	Lapacho	Balcarce	Argentina	Richard Summers	ERS4800450	Field
This study	18.0201	2018/12/04	Triticum aestivum	Unknown	Balcarce	Argentina	Richard Summers	ERS4800451	Field
This study	18.0202	2018/12/04	Triticum aestivum	Klein Huracán	Chillar	Argentina	Richard Summers	ERS4800452	Field
This study	18.0203	2018/12/04	Triticum aestivum	Lapacho	Chillar	Argentina	Richard Summers	ERS4800453	Field
This study	18.0204	2018/12/04	Triticum aestivum	Klein Prometeo	Chillar	Argentina	Richard Summers	ERS4800454	Field
This study	18.0205	2018/12/04	Triticum aestivum	Klein Serpiente	Chillar	Argentina	Richard Summers	ERS4800455	Field
This study	Sol 27.6.18	2018/06/27	Triticum aestivum	Solstice	Morley (Norfolk)	UK	Clare Lewis	ERS4800265	Field
van Schalwyk et al., in press	13/SAZP1	2013	Triticum aestivum	Unknown	South Africa	South Africa	Unknown	ERS4277132	Field
van Schalwyk et al., in press	14/K10	2014	Triticum aestivum	Unknown	Kenya	Kenya	Unknown	ERS4277111	Field
van Schalwyk et al., in press	14/K11	2014	Triticum aestivum	Unknown	Kenya	Kenya	Unknown	ERS4277112	Field
van Schalwyk et al., in press	14/K12	2014	Triticum aestivum	Unknown	Kenya	Kenya	Unknown	ERS4277113	Field
van Schalwyk et al., in press	14/K13	2014	Triticum aestivum	Unknown	Kenya	Kenya	Unknown	ERS4277114	Field
van Schalwyk et al., in press	14/K14	2014	Triticum aestivum	Unknown	Kenya	Kenya	Unknown	ERS4277115	Field
van Schalwyk et al., in press	14/K15	2014	Triticum aestivum	Unknown	Kenya	Kenya	Unknown	ERS4277116	Field
van Schalwyk et al., in press	14/K2	2014	Triticum aestivum	Unknown	Kenya	Kenya	Unknown	ERS4277104	Field
van Schalwyk et al., in press	14/K4	2014	Triticum aestivum	Unknown	Kenya	Kenya	Unknown	ERS4277105	Field
van Schalwyk et al., in press	14/K5	2014	Triticum aestivum	Unknown	Kenya	Kenya	Unknown	ERS4277106	Field
van Schalwyk et al., in press	14/K6	2014	Triticum aestivum	Unknown	Kenya	Kenya	Unknown	ERS4277107	Field
van Schalwyk et al., in press	14/K7	2014	Triticum aestivum	Unknown	Kenya	Kenya	Unknown	ERS4277108	Field
van Schalwyk et al., in press	14/K8	2014	Triticum aestivum	Unknown	Kenya	Kenya	Unknown	ERS4277109	Field
van Schalwyk et al., in press	14/K9	2014	Triticum aestivum	Unknown	Kenya	Kenya	Unknown	ERS4277110	Field
van Schalwyk et al., in press	14/SADL1	2014/08/23	Triticum aestivum	Unknown	Ouplaas	South Africa	Driecus Lesch	ERS4277121	Field
van Schalwyk et al., in press	14/SADL2	2014/08/23	Triticum aestivum	Unknown	Ouplaas	South Africa	Driecus Lesch	ERS4277122	Field
van Schalwyk et al., in press	14/SADL3	2014	Triticum aestivum	Unknown	South Africa	South Africa	Unknown	ERS4277123	Field
van Schalwyk et al., in press	14/SADL4	2014	Triticum aestivum	Unknown	South Africa	South Africa	Unknown	ERS4277124	Field
van Schalwyk et al., in press	14/SADL5	2014/09/04	Triticum aestivum	Unknown	Bredasdorp	South Africa	Driecus Lesch	ERS4277125	Field
van Schalwyk et al., in press	14/SADL6	2014	Triticum aestivum	Unknown	South Africa	South Africa	Unknown	ERS4277126	Field
van Schalwyk et al., in press	14/SATT1	2014	Triticum aestivum	Unknown	South Africa	South Africa	Unknown	ERS4277127	Field
van Schalwyk et al., in press	14/SATT2	2014	Triticum aestivum	Unknown	South Africa	South Africa	Unknown	ERS4277128	Field
van Schalwyk et al., in press	14/SATT3	2014	Triticum aestivum	Unknown	South Africa	South Africa	Unknown	ERS4277129	Field
van Schalwyk et al., in press	14/SATT4	2014	Triticum aestivum	Unknown	South Africa	South Africa	Unknown	ERS4277130	Field
van Schalwyk et al., in press	14/SATT5	2014	Triticum aestivum	Unknown	South Africa	South Africa	Unknown	ERS4277131	Field
van Schalwyk et al., in press	14/SAZP2	2014	Triticum aestivum	Unknown	South Africa	South Africa	Unknown	ERS4277133	Field
van Schalwyk et al., in press	14/SAZP3	2014	Triticum aestivum	Unknown	South Africa	South Africa	Unknown	ERS4277134	Field
van Schalwyk et al., in press	15/SAZP1	2015	Triticum aestivum	Unknown	South Africa	South Africa	Unknown	ERS4277135	Field
van Schalwyk et al., in press	15/SAZP10	2015	Triticum aestivum	Unknown	South Africa	South Africa	Unknown	ERS4277144	Field
van Schalwyk et al., in press	15/SAZP11	2015	Triticum aestivum	Unknown	South Africa	South Africa	Unknown	ERS4277145	Field
van Schalwyk et al., in press	15/SAZP12	2015	Triticum aestivum	Unknown	South Africa	South Africa	Unknown	ERS4277146	Field
van Schalwyk et al., in press	15/SAZP2	2015	Triticum aestivum	Unknown	South Africa	South Africa	Unknown	ERS4277136	Field
van Schalwyk et al., in press	15/SAZP3	2015	Triticum aestivum	Unknown	South Africa	South Africa	Unknown	ERS4277137	Field
van Schalwyk et al., in press	15/SAZP4	2015	Triticum aestivum	Unknown	South Africa	South Africa	Unknown	ERS4277138	Field
van Schalwyk et al., in press	15/SAZP5	2015	Triticum aestivum	Unknown	South Africa	South Africa	Unknown	ERS4277139	Field
van Schalwyk et al., in press	15/SAZP6	2015	Triticum aestivum	Unknown	South Africa	South Africa	Unknown	ERS4277140	Field
van Schalwyk et al., in press	15/SAZP7	2015	Triticum aestivum	Unknown	South Africa	South Africa	Unknown	ERS4277141	Field
van Schalwyk et al., in press	15/SAZP8	2015	Triticum aestivum	Unknown	South Africa	South Africa	Unknown	ERS4277142	Field
van Schalwyk et al., in press	15/SAZP9	2015	Triticum aestivum	Unknown	South Africa	South Africa	Unknown	ERS4277143	Field
1Pst-infected samples from Pst isolates initially found prior to 2013 were inoculated onto wheat under laboratory conditions (date shown represents the initial isolation).
